# Supplementary material for: The factor structure and construct validity of the inventory of callous-unemotional traits in Chinese undergraduate students
Source: PLoS One. 2017 Dec 7;12(12):e0189003. doi: 10.1371/journal.pone.0189003 (PMC5720694; doi:10.1371/journal.pone.0189003)
Supplement: S1 Table — (XLSX) [file pone.0189003.s002.xlsx]

## Sheet: Sheet1
AGE	Gender	IP1	IP2	IP3	IP4	IP5	IP6	IP7	IP8	IP9	IP10	IP11	IP12	IP13	IP14	IP15	IP16	IP17	IP18	IP19	IP20	IP21	IP22	IP23	ICU1	ICU2	ICU3	ICU4	ICU5	ICU6	ICU7	ICU8	ICU9	ICU10	ICU11	ICU12	ICU13	ICU14	ICU15	ICU16	ICU17	ICU18	ICU19	ICU20	ICU21	ICU22	ICU23	ICU24	PDQsum
999	9	2	3	3	3	3	4	4	4	5	3	3	2	3	1	3	3	2	2	4	3	2	3	2	1	1	2	0	2	1	0	2	0	1	1	2	1	2	2	1	2	1	1	1	2	2	1	1	4
999	2	2	4	4	3	2	3	4	4	3	3	2	2	2	3	2	2	3	2	3	1	2	4	2	2	1	3	0	2	1	0	3	0	2	1	1	2	3	2	2	2	0	2	1	1	1	2	1	4
999	2	2	2	2	2	3	4	4	4	4	4	3	1	3	4	3	2	1	4	4	2	2	4	2	2	2	3	0	3	0	0	3	2	0	2	2	1	2	1	1	2	0	2	2	1	2	1	0	4
999	2	2	4	2	2	4	4	4	5	5	4	5	2	3	2	2	1	2	2	4	3	2	4	2	2	1	2	0	3	2	2	2	0	1	2	1	3	2	1	2	2	0	1	2	0	2	2	3	3
999	1	3	4	3	2	3	3	5	4	4	9	9	2	3	2	3	3	2	2	3	3	2	4	2	2	1	2	0	3	2	0	2	1	2	1	1	2	2	2	2	2	1	2	1	1	2	2	2	1
999	1	2	5	4	1	2	3	5	4	5	4	2	1	4	1	2	2	4	1	3	2	1	4	1	0	0	3	0	3	1	1	3	1	3	0	0	3	2	3	3	3	0	1	0	2	3	3	2	1
999	1	4	4	4	1	1	1	4	3	4	3	2	1	3	1	2	3	4	1	1	1	1	4	2	2	2	2	0	2	1	0	2	1	2	1	1	3	1	2	2	2	1	2	1	1	2	2	2	1
999	2	1	3	3	1	4	4	4	4	5	5	5	1	3	2	2	2	1	1	5	1	1	5	1	2	0	2	0	3	1	0	2	0	2	1	0	2	1	2	3	3	0	0	1	1	0	2	0	0
999	9	2	4	4	2	3	2	4	4	5	5	5	1	4	2	1	1	3	1	4	2	2	5	1	2	1	3	0	3	1	0	2	0	2	0	0	2	3	2	3	2	0	3	1	0	0	2	2	0
999	1	3	5	4	1	2	4	5	5	5	5	4	2	4	2	2	4	2	1	1	2	4	5	1	2	2	2	0	3	0	0	3	0	3	0	0	3	2	3	3	3	0	9	2	9	1	0	3	5
999	1	4	4	4	3	3	4	5	4	5	4	2	4	3	5	4	5	2	4	2	4	2	3	2	1	0	3	0	2	3	0	3	0	3	0	2	2	1	3	2	3	1	0	1	0	3	2	3	4
999	9	1	3	2	3	3	4	4	4	4	4	4	2	3	2	2	2	2	2	5	1	1	2	1	1	1	3	0	3	2	0	3	0	1	0	0	3	2	2	2	3	0	2	0	1	2	1	1	3
999	9	3	5	4	1	1	1	4	4	5	4	4	1	3	3	3	3	3	1	2	3	2	4	4	2	1	3	0	0	1	3	1	0	0	2	0	0	3	2	3	3	0	3	0	0	2	3	0	2
999	9	2	5	3	2	2	2	4	4	4	4	3	1	4	2	1	2	3	1	2	1	1	4	1	3	2	2	0	3	0	0	3	0	2	0	0	2	2	2	3	2	0	2	0	0	2	2	2	2
999	9	3	4	4	1	4	1	4	5	4	5	5	1	4	2	2	4	4	1	3	1	1	4	1	1	1	3	2	2	0	0	3	1	2	0	3	3	2	2	3	3	0	3	1	0	2	3	3	2
999	9	2	4	4	2	4	3	4	4	5	5	5	2	3	2	3	2	2	3	4	2	2	4	2	1	2	3	0	3	2	0	2	1	3	1	1	2	1	3	2	2	0	0	0	1	2	3	1	2
999	9	3	5	4	3	2	3	3	2	4	2	1	1	2	3	2	3	3	1	2	1	1	3	1	1	1	2	0	0	1	0	3	1	3	0	0	3	1	3	3	3	0	0	0	0	2	3	2	2
999	9	3	4	4	1	3	2	4	4	5	5	4	1	4	2	2	4	3	1	3	1	1	4	1	2	2	3	0	3	1	1	3	1	3	0	0	3	3	3	3	3	0	2	0	0	2	3	2	2
999	2	2	4	4	2	2	4	4	4	5	5	5	5	2	2	1	1	2	1	5	1	1	2	1	0	1	3	0	3	2	0	3	0	2	0	0	3	3	3	3	3	0	3	0	0	3	2	2	1
999	9	1	4	3	1	4	4	4	3	4	4	3	2	3	3	2	3	2	3	4	3	3	2	1	1	1	3	1	2	1	0	3	2	2	1	2	2	2	3	2	3	0	2	1	0	2	1	2	1
999	2	2	4	4	1	4	4	4	3	3	3	9	2	3	2	2	3	2	3	4	2	2	4	2	2	0	2	0	3	1	1	2	0	1	1	0	2	2	2	2	2	0	2	0	0	2	1	2	1
999	2	2	4	2	2	4	5	3	2	4	2	2	4	2	4	4	4	2	2	5	2	3	3	2	0	2	3	0	2	3	1	2	1	2	1	1	2	1	1	2	1	1	2	1	1	3	1	3	0
999	9	1	4	3	1	3	3	4	4	4	4	4	4	3	3	3	4	2	1	3	1	1	4	1	1	1	3	0	3	1	0	2	0	2	0	0	1	2	3	2	3	0	2	1	0	2	2	2	0
999	9	1	5	3	1	2	3	4	4	4	5	5	1	3	3	2	1	2	1	4	1	1	5	1	1	0	2	0	3	1	0	3	0	1	1	0	3	3	3	2	3	0	3	0	1	2	3	3	0
999	9	3	5	4	3	3	2	5	9	5	5	5	5	5	4	2	4	5	2	2	2	2	5	1	0	1	3	0	3	2	2	3	0	3	0	2	2	2	2	2	3	3	1	2	2	2	2	2	0
999	9	1	4	1	1	4	5	4	1	4	4	4	1	3	3	1	1	1	1	4	1	9	3	1	0	2	2	0	2	2	0	2	0	3	0	2	2	1	2	3	0	0	2	0	0	2	2	0	0
19	2	4	4	4	1	1	1	4	3	4	4	4	1	5	1	1	1	4	2	2	3	1	4	2	3	2	3	3	3	0	3	3	3	1	3	3	3	3	3	3	2	0	3	3	0	3	3	3	7
19	9	1	4	2	4	5	3	4	5	5	5	5	1	2	3	1	5	3	2	4	1	1	5	2	0	0	3	0	3	3	0	2	0	1	0	1	2	3	2	1	2	0	3	1	0	3	2	0	3
19	2	1	4	4	3	4	3	4	3	4	4	2	1	4	2	1	2	3	3	5	2	1	4	1	3	0	3	0	3	0	0	2	0	2	0	2	2	3	3	3	3	1	2	0	0	2	2	1	3
19	2	3	4	4	2	2	2	4	3	3	2	3	4	3	4	3	3	4	2	3	2	2	3	2	1	0	2	0	3	2	1	2	1	2	1	0	1	2	2	1	2	1	1	0	0	2	2	2	1
19	2	1	4	3	2	2	3	4	3	3	3	2	1	2	2	2	4	3	1	4	2	2	3	1	2	3	2	0	3	2	0	3	0	2	0	1	2	2	3	2	3	0	1	0	0	2	3	0	0
19	2	1	5	4	3	3	3	3	5	5	5	5	2	3	3	2	3	1	1	1	3	2	5	2	2	1	3	0	3	1	0	3	0	1	0	0	3	3	3	3	3	0	3	1	0	0	2	3	5
19	2	1	4	4	2	2	3	3	4	4	4	5	1	2	2	3	3	2	2	4	2	2	3	2	1	1	2	0	3	2	1	1	0	2	1	1	2	3	2	3	0	0	3	2	0	2	2	2	3
19	2	1	4	3	2	3	3	3	3	3	3	4	2	2	2	3	2	1	2	5	1	2	3	2	1	1	3	0	3	1	0	2	0	1	0	1	2	2	2	3	2	0	1	0	0	1	2	2	3
19	2	1	5	3	4	3	4	5	4	5	5	3	1	3	3	1	3	3	2	5	1	5	4	1	2	0	3	0	3	1	0	3	0	2	0	0	2	2	2	3	3	0	3	1	0	2	1	1	2
19	2	2	4	3	3	4	3	4	4	3	3	3	2	2	2	2	3	3	2	3	2	2	2	2	1	1	2	1	2	1	2	2	1	2	1	1	1	1	1	2	2	1	1	1	1	1	1	2	2
19	2	2	4	3	2	3	4	4	3	4	4	4	2	3	3	2	2	2	2	4	2	2	3	2	1	2	2	0	2	2	0	3	0	2	0	0	2	1	2	3	3	0	2	0	0	2	2	2	2
19	2	1	2	3	4	4	4	4	2	4	3	3	2	2	2	3	4	2	3	4	2	3	3	2	1	1	3	0	3	2	1	2	0	2	1	2	2	2	2	2	2	0	1	1	1	2	2	1	0
19	2	3	4	4	2	1	1	5	5	5	5	4	3	4	2	3	2	4	2	2	3	2	1	1	3	2	2	1	3	0	2	3	2	2	1	1	2	2	3	3	2	1	2	1	1	0	2	3	0
20	2	4	5	3	2	4	5	5	3	3	2	1	2	2	1	4	3	1	2	2	2	4	2	0	1	1	3	1	3	1	0	3	1	2	0	1	3	1	2	3	3	0	2	0	0	2	2	2	4
20	2	3	5	5	1	4	4	5	5	5	5	5	1	3	1	2	2	1	1	4	2	3	3	3	1	1	3	1	3	2	0	3	0	2	0	1	3	2	3	3	3	0	3	0	1	3	3	3	0
20	2	3	4	4	1	3	2	4	4	4	4	4	1	3	2	2	2	4	1	3	9	1	4	1	2	1	1	0	3	0	0	3	0	2	1	0	2	2	2	2	2	0	2	0	0	1	2	1	0
20	9	4	5	4	2	2	2	5	2	5	5	5	1	3	2	2	3	4	1	2	2	1	3	1	3	1	2	0	3	1	1	1	0	2	2	0	3	2	2	2	3	1	2	0	1	2	2	1	5
20	2	2	4	4	3	3	2	4	3	4	5	3	2	3	2	3	2	4	2	4	2	2	3	2	2	1	3	0	3	1	0	3	0	1	0	0	3	3	3	3	3	0	3	1	0	1	3	1	2
20	2	1	4	4	1	5	3	5	4	4	5	4	4	3	2	2	4	3	2	3	2	2	4	2	2	1	2	0	2	1	0	2	0	2	1	1	2	1	3	3	3	0	2	0	0	1	2	1	2
20	2	1	5	3	1	3	3	5	5	5	5	5	1	3	3	1	3	3	1	3	3	3	5	1	3	0	3	0	3	0	0	3	0	1	0	0	3	3	3	3	3	0	3	0	0	1	3	0	2
20	2	3	4	3	2	3	3	4	2	4	2	2	2	4	3	3	3	3	2	3	2	3	2	3	1	2	2	0	2	1	0	2	1	2	0	2	1	2	1	2	2	1	2	0	1	2	2	1	1
20	2	2	4	3	2	3	3	4	3	4	4	3	2	4	2	3	2	3	2	3	2	2	4	2	1	1	2	0	2	1	0	2	2	2	1	1	2	2	2	3	3	0	2	1	0	1	2	2	1
20	2	2	5	3	1	2	3	4	4	5	3	2	1	3	3	2	4	2	1	3	1	2	4	1	2	1	3	0	0	1	0	3	1	2	0	1	2	1	3	3	2	0	2	1	3	1	2	3	1
20	1	2	4	4	2	2	2	3	3	4	3	2	2	3	2	2	4	4	1	4	1	2	3	1	0	1	1	0	3	2	0	3	1	2	1	0	2	2	0	2	3	0	2	2	0	2	1	2	1
20	9	1	4	3	2	3	4	4	4	3	4	4	2	2	3	2	2	2	1	3	2	2	4	2	2	2	1	0	3	1	0	2	1	2	1	1	2	2	2	2	1	1	2	2	1	1	1	1	8
20	2	2	4	4	5	1	1	3	2	5	4	5	3	3	1	1	2	3	2	3	5	4	3	4	2	0	3	2	2	3	3	1	2	1	0	3	2	0	2	2	2	0	0	1	3	3	1	0	8
20	2	1	4	4	1	2	3	4	4	4	4	2	2	3	2	2	3	2	2	4	2	2	2	2	2	1	2	0	3	1	1	2	1	2	1	0	2	2	2	2	3	1	2	1	1	2	1	1	5
20	2	1	4	4	1	3	2	3	3	5	4	3	1	1	1	2	2	3	1	3	1	1	3	1	1	1	3	0	3	2	0	2	0	2	0	0	1	1	2	1	3	0	2	0	0	2	2	1	5
20	2	3	4	4	3	2	2	4	4	4	4	3	9	2	1	3	2	4	2	2	3	2	3	2	0	2	2	1	3	2	3	3	1	3	1	2	2	1	2	3	3	1	1	0	1	3	2	2	5
20	2	1	3	2	3	3	2	4	3	5	3	3	3	3	1	2	2	2	3	5	2	2	4	2	2	2	2	1	3	1	0	2	1	1	0	2	1	1	3	1	1	0	2	0	1	2	2	1	5
20	9	3	4	4	3	3	2	4	4	5	5	4	2	4	2	2	1	3	3	3	2	2	4	2	2	1	3	0	3	0	1	2	0	1	2	1	1	3	2	2	3	0	3	1	0	1	2	1	5
20	2	3	4	3	3	4	4	4	9	5	2	1	2	3	2	4	5	3	3	3	1	2	4	1	0	1	2	0	2	3	3	2	2	3	1	1	3	9	3	3	3	0	0	1	3	2	9	0	5
20	2	2	3	3	2	3	3	3	4	4	4	4	2	2	3	3	2	3	4	4	3	3	2	2	1	2	3	0	2	1	1	2	0	1	1	1	2	3	2	1	2	0	3	1	1	1	2	2	4
20	2	2	4	4	2	3	2	5	5	5	5	5	9	2	2	2	2	3	2	2	3	2	4	2	2	2	1	0	3	1	2	1	1	1	1	0	3	3	3	3	3	0	3	0	0	2	3	0	4
20	2	4	4	2	1	5	3	4	5	5	5	5	1	5	5	3	4	4	2	2	1	2	4	1	0	3	2	0	3	2	0	2	1	2	0	2	3	3	2	3	3	0	2	0	0	2	2	0	4
20	2	3	2	3	2	4	3	4	4	4	4	4	1	3	2	3	2	3	2	3	1	1	1	3	2	1	2	1	2	1	1	2	1	2	1	1	2	2	2	2	2	1	2	1	1	1	2	1	4
20	2	2	4	4	1	3	3	4	4	4	5	5	1	4	2	2	2	3	1	3	1	1	4	1	2	0	3	0	3	0	1	3	0	2	0	0	2	1	2	2	2	0	3	0	0	0	3	2	3
20	2	2	3	2	4	2	4	5	5	4	5	5	2	3	3	3	4	2	4	4	2	3	3	3	1	1	2	1	2	2	3	2	1	1	1	3	1	3	3	1	3	0	3	1	1	3	3	2	3
20	2	3	5	4	2	3	4	4	3	4	4	4	2	3	3	3	3	3	2	3	2	3	3	2	1	1	2	1	2	1	1	2	1	2	1	1	2	2	2	2	2	1	1	1	1	1	2	1	3
20	1	1	5	3	3	3	3	4	4	5	4	3	2	4	4	2	4	3	2	4	3	2	4	2	1	1	3	0	3	2	2	1	1	2	1	2	1	2	2	1	3	0	1	1	1	0	2	2	2
20	2	1	4	4	2	3	3	4	4	4	2	1	1	4	3	2	4	3	2	3	2	1	4	1	1	2	2	0	3	1	1	3	0	3	0	1	2	1	2	3	3	0	0	0	1	1	2	1	2
20	1	1	4	4	2	5	3	4	4	4	2	3	2	3	2	2	4	3	2	4	2	2	4	2	0	2	2	0	3	2	1	3	0	2	0	2	1	2	2	3	3	0	1	1	0	3	2	2	2
20	2	2	4	3	1	2	3	4	3	4	3	3	2	4	2	2	2	3	2	3	2	2	3	2	2	2	2	0	2	1	0	2	0	2	1	0	1	2	2	2	2	0	2	0	0	2	2	2	2
20	2	1	5	4	1	1	4	4	4	5	3	3	1	3	2	1	2	3	1	3	2	1	4	1	2	0	2	0	3	1	1	3	1	2	0	0	2	2	3	3	3	0	3	0	0	1	2	2	2
20	2	2	4	4	2	3	2	4	4	5	5	5	2	3	2	2	2	4	2	2	1	1	4	1	1	1	3	0	3	2	0	3	0	2	0	0	2	3	3	3	2	0	3	0	0	2	3	3	1
20	2	3	4	3	3	3	3	4	3	3	4	2	3	3	3	4	3	3	3	4	2	2	3	2	1	2	2	1	3	2	0	2	1	2	0	0	2	0	2	2	3	0	1	1	1	2	2	0	1
20	2	3	4	3	2	3	3	4	4	4	3	3	2	3	2	3	3	4	4	3	2	2	4	2	1	2	2	0	2	2	1	2	1	2	0	1	2	2	2	3	3	1	2	0	0	1	2	3	1
20	2	1	4	3	3	3	4	3	2	4	2	2	3	3	3	2	3	2	2	4	4	2	4	3	1	1	2	0	3	1	1	2	1	1	2	1	1	2	2	1	2	1	0	1	1	2	1	1	1
20	2	2	4	3	2	4	3	4	4	4	4	2	2	4	4	2	4	3	2	4	1	1	4	1	1	1	2	0	2	2	0	9	1	2	1	1	2	2	2	2	2	1	2	1	0	1	2	1	1
20	2	2	4	3	2	4	4	4	5	4	2	2	2	4	4	2	4	2	3	4	2	2	4	2	1	1	2	0	3	1	1	2	1	2	1	1	2	1	2	2	2	0	1	1	1	2	2	2	1
20	2	3	5	4	1	3	3	4	5	5	4	2	1	2	2	1	2	2	2	3	4	2	1	1	1	1	2	0	3	1	0	3	1	3	1	0	2	2	2	2	2	0	1	1	1	1	2	2	1
20	2	1	4	3	2	2	4	3	4	5	5	5	2	3	2	2	2	3	2	3	2	2	3	2	1	1	2	0	2	1	1	2	1	2	1	1	2	1	2	2	2	1	2	1	1	2	1	0	1
20	2	4	4	4	3	3	2	5	4	4	5	4	2	3	2	3	3	3	2	2	2	2	3	2	2	0	3	1	3	2	0	3	1	3	2	0	2	2	2	2	3	1	1	1	1	2	2	2	1
20	1	2	5	4	1	3	3	4	5	4	2	2	1	4	3	2	3	3	1	3	2	1	3	2	2	1	2	0	2	2	1	3	0	2	1	0	2	2	3	3	3	0	1	0	0	2	3	1	0
20	2	1	4	4	1	5	3	4	3	4	3	2	1	3	2	1	3	3	1	4	2	2	4	1	1	1	2	0	3	1	1	2	0	2	0	0	2	2	3	2	3	0	1	0	0	1	3	0	0
20	2	2	1	2	4	3	4	3	2	3	4	5	3	3	3	4	4	2	4	4	2	4	4	3	1	1	2	1	1	3	1	1	1	2	1	3	2	1	2	2	2	1	1	1	2	2	1	2	0
20	2	3	4	4	2	3	3	4	4	4	4	4	3	4	3	3	3	2	3	3	3	3	4	2	1	1	3	1	3	1	0	3	1	2	1	1	3	2	2	3	3	0	2	0	0	1	2	0	0
20	2	1	5	4	1	4	2	5	5	5	5	4	1	4	1	1	2	2	1	5	1	1	5	1	1	1	2	0	3	2	0	3	0	2	0	0	2	1	3	3	3	0	2	0	0	2	3	2	0
20	2	2	5	4	2	3	4	5	4	4	5	5	4	4	2	2	2	2	1	2	2	1	4	1	1	1	3	0	0	1	0	3	0	2	0	0	1	3	2	2	2	1	3	0	0	1	2	0	0
20	2	3	4	3	2	3	2	4	3	3	2	1	2	3	4	3	4	3	1	2	3	1	2	1	2	1	1	0	3	1	1	2	0	3	1	0	2	1	3	2	3	0	0	0	0	1	1	0	0
20	2	1	4	3	2	4	3	4	3	4	4	2	2	3	3	2	4	2	2	4	1	2	3	1	0	1	1	0	3	3	1	2	1	3	1	0	2	1	1	2	3	0	0	1	1	2	1	1	0
21	2	2	4	3	1	4	3	4	3	4	4	3	2	3	4	2	4	3	2	3	4	2	3	1	3	2	1	0	3	1	2	2	2	2	2	0	3	2	1	3	3	0	2	2	1	1	2	2	3
21	2	2	4	3	3	3	3	4	4	4	3	2	4	3	3	2	3	2	2	4	2	2	3	2	1	1	2	2	1	0	2	1	1	9	0	3	0	1	1	3	2	0	2	1	1	1	1	2	6
21	9	3	4	3	2	3	3	4	3	3	3	4	3	3	3	4	3	3	2	3	2	2	3	3	1	2	2	1	3	1	1	2	1	2	1	1	2	2	2	2	2	1	1	1	1	1	2	1	3
21	2	3	5	4	1	2	1	4	4	4	4	3	1	4	3	2	4	3	1	3	1	2	4	1	0	2	3	0	3	2	1	3	1	2	0	0	3	1	3	3	3	0	1	0	0	2	3	3	3
21	9	2	5	4	1	2	2	4	3	4	4	5	2	4	9	2	2	3	2	3	2	2	4	1	2	0	3	0	3	1	1	3	1	2	1	0	2	3	3	2	3	1	2	0	0	1	3	2	3
21	2	2	5	4	2	5	2	5	4	5	4	4	2	3	2	2	3	3	1	4	2	1	3	1	1	2	3	0	3	1	0	3	0	2	0	0	2	1	0	3	3	0	1	0	0	2	3	2	2
21	1	2	4	3	2	3	3	4	3	4	4	3	2	3	2	2	3	3	2	4	1	2	4	2	0	1	3	0	3	1	2	3	0	2	0	0	2	1	2	2	3	0	1	1	0	2	2	2	2
21	2	2	4	3	2	4	4	4	4	5	3	3	2	3	3	3	4	3	2	4	2	1	4	1	1	2	2	0	3	2	0	3	0	2	0	0	2	2	2	3	2	0	3	2	0	3	2	2	0
21	2	3	4	3	1	4	3	4	4	4	4	3	2	4	3	1	3	3	2	3	2	2	3	2	1	0	3	0	3	0	1	3	1	2	1	0	1	1	2	3	3	0	1	1	1	1	1	2	9
21	1	2	4	3	1	3	5	4	5	3	3	3	2	3	2	2	2	3	2	4	1	2	1	1	1	1	3	1	3	1	0	3	0	2	1	0	2	1	2	2	2	0	2	1	1	2	2	2	8
21	2	3	4	4	2	3	3	4	4	4	4	4	3	4	3	3	3	4	3	3	3	3	4	3	2	2	2	1	2	2	1	2	2	2	1	1	2	2	2	2	2	1	2	1	1	2	2	2	7
21	2	2	3	4	2	2	3	4	4	3	4	3	2	4	3	2	4	4	2	3	1	1	4	1	1	1	3	0	3	1	0	3	0	2	1	0	2	1	2	3	3	0	2	0	0	1	2	1	6
21	9	2	3	3	3	4	2	3	2	3	2	2	3	4	4	2	3	3	4	4	2	3	2	3	1	0	1	2	2	2	2	1	2	2	2	1	1	1	2	2	2	1	1	2	1	1	2	1	4
21	2	2	3	3	3	3	3	4	3	4	4	4	2	4	2	2	2	3	2	2	1	1	2	1	1	2	2	0	2	1	2	2	0	1	1	2	2	1	2	2	3	0	2	2	0	2	2	1	4
21	2	3	4	4	2	4	2	4	4	5	5	4	2	4	2	2	2	3	2	3	2	2	4	2	2	1	3	0	3	0	1	3	1	2	1	0	3	2	2	2	2	0	1	0	0	0	2	2	3
21	2	2	4	3	4	2	3	3	4	4	2	2	3	3	2	2	2	3	3	3	1	1	5	1	2	1	3	0	3	1	2	1	0	1	0	1	2	2	2	2	3	1	1	1	1	2	2	2	3
21	2	2	4	3	1	3	4	4	3	4	4	4	2	3	4	2	4	2	1	3	2	2	4	2	1	1	2	0	3	2	1	3	0	1	1	0	2	1	3	3	2	0	1	1	0	2	2	2	3
21	2	3	5	4	2	3	2	4	4	4	3	2	2	3	2	2	2	3	2	3	2	2	3	3	2	1	3	0	2	1	1	2	0	2	1	0	2	2	2	3	2	0	2	1	0	2	2	2	2
21	2	2	4	4	1	3	2	5	4	5	5	5	1	4	1	1	2	3	1	1	1	1	4	1	2	1	3	0	3	1	0	3	0	3	0	0	3	0	3	3	3	0	2	0	0	1	3	2	1
21	2	2	4	4	2	3	3	4	3	5	4	4	2	3	2	2	2	3	2	4	3	2	3	2	2	1	3	0	3	2	3	3	0	2	2	0	3	3	3	2	2	0	1	1	0	3	3	1	1
21	2	2	4	4	5	4	3	5	4	5	3	2	1	3	3	2	4	4	2	4	2	2	3	1	1	2	2	0	2	2	0	3	0	3	1	0	2	1	2	2	3	0	1	1	0	2	2	0	1
21	2	2	4	4	2	3	2	4	4	4	4	3	2	3	2	3	4	3	2	3	2	2	4	2	2	1	2	0	3	1	1	2	1	2	0	0	3	2	2	3	2	0	2	1	1	1	2	1	1
21	2	2	4	4	2	4	3	4	4	5	1	2	2	4	2	2	4	3	2	4	2	2	4	2	1	2	2	0	3	2	0	2	0	3	0	2	3	1	3	2	3	0	0	0	0	2	3	0	1
21	2	1	5	4	1	3	2	5	4	4	4	3	2	4	2	2	2	3	2	5	2	2	4	2	0	1	3	0	3	2	2	3	0	2	1	0	2	2	3	2	3	0	1	0	0	2	3	1	1
21	2	2	5	3	2	2	2	5	4	4	4	4	9	3	1	2	4	2	2	4	1	2	4	1	1	1	3	0	3	3	0	3	0	2	0	0	0	2	3	3	3	0	1	0	0	3	3	1	1
21	9	1	4	3	3	5	3	4	3	3	2	2	2	2	3	2	3	2	3	3	2	2	3	4	1	1	2	0	3	1	1	2	1	2	1	1	2	1	2	3	3	1	1	0	0	2	1	1	1
21	2	2	4	3	1	3	2	3	3	4	5	4	2	3	3	2	4	3	2	3	2	2	3	2	1	1	3	0	3	1	0	2	1	1	1	0	2	2	1	2	3	0	3	1	1	2	1	2	1
21	1	2	4	3	2	2	3	4	4	4	3	4	3	3	2	2	3	3	2	4	2	2	4	2	1	1	2	0	3	1	0	3	1	2	0	0	2	2	2	3	3	1	2	1	1	2	2	2	0
21	2	3	4	4	3	5	5	4	4	4	4	3	3	3	3	2	5	3	3	3	3	2	4	2	1	2	2	0	3	2	0	2	0	2	0	3	2	2	3	2	3	0	1	0	0	3	3	2	0
21	2	1	4	4	2	4	2	3	4	4	2	2	4	2	2	2	4	2	2	4	2	2	4	2	0	0	2	0	3	2	0	2	0	2	0	0	0	2	3	3	2	0	1	0	0	2	3	0	0
21	9	1	4	3	2	4	3	4	5	5	5	5	1	4	2	1	3	3	2	3	2	2	4	2	2	1	3	0	3	0	0	3	0	2	0	0	2	2	2	2	3	0	3	0	0	0	3	1	0
22	2	1	2	1	5	4	5	3	2	3	1	1	5	1	5	5	1	1	5	5	1	3	1	1	1	2	3	2	3	2	0	2	0	0	0	3	0	0	0	0	0	0	2	3	2	3	0	3	3
22	2	3	5	4	1	5	3	4	4	5	4	2	3	3	4	2	3	3	1	3	1	3	3	1	2	2	3	0	3	1	1	2	0	9	0	0	2	1	3	3	2	0	1	0	1	2	3	1	2
22	2	3	4	4	2	3	3	3	4	4	5	4	2	3	4	3	2	4	2	4	3	2	3	2	2	2	3	0	3	1	2	2	2	2	2	1	1	2	2	3	3	2	2	2	1	1	2	2	3
22	1	2	4	3	3	3	2	4	3	4	3	2	2	2	2	2	2	1	4	4	2	2	3	2	2	2	2	1	3	2	1	2	2	2	1	1	3	2	2	3	2	1	1	1	1	2	2	2	0
22	1	3	4	4	2	3	2	4	3	2	2	2	2	2	2	3	3	3	2	2	2	3	2	3	1	2	2	1	2	1	2	2	1	2	0	1	2	2	2	2	2	1	2	1	1	2	1	2	5
22	2	2	5	4	2	3	4	5	5	5	5	4	4	3	3	1	3	3	2	5	2	1	4	1	2	1	2	0	3	2	0	3	0	1	0	0	3	2	3	3	3	2	9	0	0	2	2	1	5
22	2	1	3	4	2	3	2	5	5	4	4	5	1	3	1	2	2	4	2	3	1	1	4	1	1	0	1	0	3	1	0	3	0	1	0	0	2	2	3	2	3	0	2	0	0	2	3	0	3
22	9	2	4	3	2	3	3	3	3	4	3	2	2	2	2	3	3	3	2	3	2	1	3	2	2	1	2	1	2	1	1	2	1	2	1	0	2	1	1	2	2	1	2	1	1	2	1	1	2
22	2	1	3	2	3	2	5	4	1	4	4	4	4	2	3	4	4	2	4	4	3	3	2	4	0	1	2	0	2	1	3	0	0	0	2	2	2	2	2	2	1	0	1	3	1	2	0	1	1
23	1	3	5	4	1	3	2	5	5	5	5	5	1	3	3	3	3	3	1	2	2	1	3	3	2	1	2	1	2	1	1	0	0	3	0	0	1	2	2	3	2	0	2	2	1	1	2	0	9
23	2	3	4	4	1	5	3	4	3	3	5	4	1	1	3	2	3	2	1	3	1	1	4	1	0	1	3	0	3	2	1	2	0	2	0	0	1	1	2	1	3	0	2	1	0	2	2	1	3
23	2	3	4	3	3	2	2	5	4	4	5	5	2	4	2	3	2	3	2	3	2	2	4	2	2	1	3	1	3	2	0	3	1	2	1	1	3	2	3	3	3	1	1	0	0	2	2	2	6
23	2	4	5	4	2	3	2	5	5	5	5	5	2	3	4	2	3	3	2	2	2	2	4	2	2	1	3	1	2	0	2	3	1	2	1	1	3	2	2	2	2	2	2	1	1	9	2	3	5
23	1	3	3	3	3	4	3	4	3	4	2	1	3	2	4	4	4	3	3	3	4	3	3	3	1	2	3	1	3	2	1	2	1	2	1	1	2	1	2	3	1	1	1	1	1	3	2	1	2
23	2	1	4	3	1	2	3	3	4	4	4	3	2	3	2	2	2	3	1	3	2	2	4	2	1	0	2	0	3	2	0	3	0	2	0	0	2	1	2	2	3	0	2	1	0	2	1	2	2
23	2	3	5	5	1	3	2	5	5	5	5	5	1	4	1	1	3	4	1	3	2	1	2	2	2	0	3	0	3	0	0	2	0	3	0	0	3	1	3	3	3	0	1	0	0	2	3	1	1
23	2	1	5	4	2	4	4	5	5	5	5	5	1	4	1	2	2	2	2	4	1	1	4	1	2	0	3	0	3	1	1	3	0	3	0	1	3	2	3	3	2	0	1	0	0	2	2	2	1
23	2	1	4	4	1	1	1	4	3	4	5	5	5	4	1	2	1	3	2	2	2	2	1	1	2	1	3	1	3	1	0	2	1	2	0	0	1	0	3	3	2	0	3	0	1	1	3	2	0
23	2	3	4	3	2	2	4	4	4	5	5	5	1	4	4	2	2	3	2	2	2	2	4	2	2	1	2	1	2	1	1	2	1	2	2	1	2	2	2	2	2	1	2	1	1	1	1	2	0
23	9	2	4	3	1	2	3	4	4	3	4	2	1	3	2	1	2	2	2	2	1	1	4	1	2	0	3	0	2	1	0	3	1	2	1	0	2	1	2	3	3	0	1	1	0	1	2	2	0
23	2	3	3	4	3	1	2	4	2	4	2	2	3	2	2	3	3	3	2	3	2	2	2	2	1	1	3	1	3	1	1	2	0	2	0	2	1	0	1	2	2	1	0	0	1	2	1	2	999
24	1	2	4	3	2	3	2	4	4	4	3	2	2	4	4	3	4	3	2	4	4	3	4	2	2	2	2	1	3	1	1	2	1	2	1	1	2	1	2	3	3	1	1	1	1	1	2	1	1
24	9	3	4	3	2	1	4	4	4	5	4	5	2	2	3	2	1	2	2	4	2	2	5	2	1	1	3	0	3	2	0	2	0	1	0	1	2	2	1	1	2	0	3	3	0	2	1	3	6
24	2	1	4	3	2	3	3	4	5	5	5	5	1	4	2	2	1	3	1	5	2	1	5	1	1	0	3	0	3	2	0	3	0	2	0	0	1	2	2	1	3	0	2	1	0	3	2	2	6
24	2	2	4	3	2	1	2	5	4	4	4	2	2	3	1	1	3	3	1	4	1	1	4	1	2	1	3	0	3	1	0	3	0	3	0	0	3	2	2	3	3	0	3	1	0	2	2	2	5
24	2	2	5	9	4	2	2	5	4	5	5	2	1	3	2	2	4	3	1	4	2	2	4	1	0	1	3	1	3	2	0	3	1	2	1	0	1	1	3	2	3	1	1	0	1	3	3	1	4
24	2	3	3	3	2	1	3	4	3	3	5	5	3	3	1	3	1	3	3	3	4	3	3	3	2	2	1	1	2	1	3	2	2	1	3	2	1	2	1	2	1	2	3	3	3	3	1	1	4
24	9	3	4	4	4	1	2	5	3	5	5	4	2	4	1	3	4	4	1	2	2	2	3	3	3	2	3	0	2	0	0	3	1	2	1	2	3	2	1	3	1	0	1	2	2	2	1	3	4
24	1	3	4	4	3	3	2	4	4	4	3	3	4	3	4	2	4	3	2	3	2	2	3	2	2	2	1	1	2	1	0	2	1	3	0	1	2	0	2	2	2	1	1	0	1	2	1	1	3
24	2	3	5	3	1	1	2	4	4	5	5	5	1	4	2	2	1	3	2	3	2	2	5	1	2	1	3	0	3	1	1	3	1	1	1	0	1	2	1	2	2	0	3	1	1	2	2	2	2
24	9	2	5	3	1	2	3	4	5	5	5	5	1	3	2	2	5	3	1	3	2	1	4	1	0	1	3	0	3	2	1	3	0	1	0	0	2	0	1	2	3	0	1	0	0	3	2	2	1
24	9	1	5	4	1	3	2	5	5	3	5	5	1	4	1	2	4	3	1	4	1	3	4	2	1	1	3	0	2	1	1	3	0	2	0	0	2	1	3	2	3	0	1	0	0	2	3	2	0
24	1	1	5	3	2	2	2	5	3	5	5	4	2	5	2	2	4	4	2	5	1	2	3	2	2	0	3	0	3	1	1	3	0	3	1	1	3	1	2	3	3	3	1	1	1	1	3	2	4
24	2	3	4	2	1	5	2	5	4	5	4	2	1	3	2	2	4	2	2	4	1	1	4	1	2	2	2	0	3	1	0	3	0	2	3	0	3	1	1	3	3	1	0	2	0	3	1	3	4
24	1	3	4	3	4	4	3	4	4	4	4	4	2	3	3	3	5	4	2	4	3	2	4	3	1	1	2	1	2	1	0	2	1	2	2	1	2	2	1	2	2	1	1	2	1	2	1	2	4
24	9	3	4	4	3	5	4	3	3	4	5	4	3	3	2	2	3	3	2	4	2	2	3	2	1	2	3	1	3	1	1	2	1	2	1	0	0	1	2	2	3	0	1	1	0	1	2	2	3
24	1	2	2	3	2	5	4	4	4	5	4	4	1	3	2	3	2	2	3	4	2	3	4	2	1	1	2	0	0	2	0	3	0	2	1	1	1	2	1	2	2	0	2	2	0	2	1	2	3
24	2	1	5	4	1	2	2	5	5	5	5	4	2	4	2	2	4	4	1	1	2	1	4	1	3	1	3	0	0	0	0	3	0	2	0	0	3	3	3	3	3	0	1	0	0	1	2	2	3
24	2	3	5	4	2	3	2	4	4	5	4	4	2	4	3	3	2	3	2	3	2	2	4	1	2	1	3	1	3	1	0	3	0	2	0	0	2	1	3	3	3	0	2	0	1	1	3	2	3
24	9	2	4	3	2	3	3	4	2	4	4	3	2	2	2	2	4	2	2	4	2	2	4	1	1	1	3	0	3	1	1	3	1	2	0	0	2	1	2	2	2	1	1	1	1	2	1	2	3
24	9	5	5	5	1	1	1	5	4	5	3	4	1	4	3	4	2	5	1	1	1	1	3	1	1	1	3	1	3	1	0	3	0	2	0	0	3	3	3	3	3	1	3	0	0	0	3	1	2
24	2	1	4	3	2	4	3	4	4	5	5	5	3	3	1	2	2	3	4	4	1	2	3	2	1	2	2	0	3	2	1	2	1	2	0	1	2	1	1	2	2	0	1	1	1	2	1	0	2
24	2	2	4	4	1	1	2	4	2	5	4	2	2	2	2	2	2	3	2	2	1	1	2	1	1	1	3	0	3	0	0	3	0	2	0	0	3	3	2	2	3	0	3	2	0	1	1	1	2
24	2	3	5	3	1	3	3	4	4	5	4	3	4	3	3	4	3	3	2	3	3	9	9	1	1	2	3	0	3	2	0	3	1	3	0	0	3	2	2	3	2	0	2	2	0	2	2	1	2
24	2	2	4	3	3	3	2	4	4	5	5	4	2	3	2	3	2	3	2	4	2	2	3	2	0	1	2	0	3	2	0	2	0	2	0	1	2	3	3	3	3	0	1	1	1	2	2	2	1
24	2	1	4	3	3	2	4	4	4	3	3	2	3	2	3	2	3	2	2	4	2	2	3	2	1	1	3	0	3	2	1	2	0	3	1	0	2	2	1	2	3	0	1	2	1	2	2	2	1
24	2	1	4	1	1	1	2	4	2	4	5	4	1	3	2	1	3	3	1	4	2	2	4	1	2	1	3	0	3	1	1	2	0	2	0	0	3	3	3	3	3	0	2	0	0	0	3	2	1
24	2	1	4	3	1	4	5	4	3	4	4	3	2	3	3	4	4	2	3	4	2	2	3	2	0	1	2	0	2	2	1	2	0	1	2	2	2	2	1	3	2	0	1	2	1	2	1	2	1
24	2	2	4	4	2	4	4	4	4	4	4	4	2	3	2	2	4	3	2	4	2	2	4	2	2	0	2	0	3	0	2	3	0	2	2	0	2	1	3	3	3	0	3	2	1	2	1	2	1
24	2	3	5	4	1	1	2	4	4	4	2	2	1	4	3	2	3	3	1	2	1	1	4	1	1	1	3	0	3	1	0	3	2	2	0	1	2	1	3	3	3	0	2	0	0	2	1	2	0
24	2	2	4	4	2	3	2	4	5	5	5	5	2	4	1	2	2	3	1	4	1	1	5	1	1	2	3	0	0	1	0	3	0	1	0	0	2	1	3	3	3	1	3	0	0	2	3	1	0
24	2	2	4	4	3	2	2	4	5	4	5	4	1	4	2	1	1	4	2	4	2	2	4	2	2	2	3	0	2	1	1	2	1	1	0	0	2	2	3	2	3	0	2	0	0	1	3	1	0
24	2	2	4	4	1	3	2	4	5	4	5	3	1	2	2	2	2	3	4	2	1	4	2	2	1	1	3	1	3	1	0	2	1	3	0	2	3	2	3	2	3	0	3	0	1	2	3	1	0
24	2	3	5	3	1	5	3	5	2	5	2	5	1	3	1	1	4	5	1	4	1	1	1	1	1	0	3	0	3	2	0	3	0	3	0	0	3	1	3	3	3	0	0	0	0	2	3	2	0
24	2	4	4	4	3	3	2	3	4	4	4	3	2	3	3	2	2	4	2	2	3	2	3	2	2	1	3	0	3	1	1	2	1	2	0	1	2	2	3	3	3	0	0	0	1	1	2	1	0
24	9	1	5	4	1	5	5	5	5	5	5	5	1	4	1	1	1	1	1	1	1	1	5	1	0	0	3	0	3	2	0	3	0	3	0	0	3	3	3	3	3	0	3	0	0	0	3	0	0
25	2	3	4	4	4	3	4	4	3	4	3	2	4	2	3	3	4	3	3	3	3	2	4	3	1	2	2	1	2	1	1	1	2	1	1	1	2	2	2	2	2	2	2	1	1	2	1	1	8
25	1	1	3	2	2	3	4	3	4	4	4	3	4	4	3	2	2	3	2	4	2	2	4	2	0	1	2	1	3	2	0	3	0	0	0	0	1	3	0	1	2	1	2	3	1	3	0	2	10
25	9	3	4	4	2	4	4	4	2	3	3	3	2	1	4	4	4	3	2	3	4	3	3	3	1	3	2	0	3	2	2	2	2	1	0	2	2	2	2	1	3	0	3	1	1	2	2	2	8
25	2	1	5	4	1	1	4	5	5	5	4	2	1	3	2	1	1	3	4	5	4	2	4	2	3	2	3	1	2	0	0	3	1	1	0	0	1	1	2	2	2	0	2	1	1	2	2	2	6
25	9	2	4	3	2	4	4	3	3	3	2	1	3	3	2	9	2	3	1	3	1	1	2	2	2	1	2	0	2	2	0	1	1	2	1	1	1	2	1	2	0	3	1	1	1	2	1	2	5
25	2	1	3	1	2	2	5	2	5	4	5	5	3	4	3	4	2	2	2	5	2	1	4	4	0	0	3	0	3	0	1	1	0	1	1	1	1	0	1	1	2	2	1	1	1	2	1	2	5
25	2	2	4	4	2	3	2	5	3	4	4	4	2	4	3	3	2	4	2	4	3	2	4	2	2	1	2	0	3	1	1	2	1	2	1	1	2	2	3	3	3	1	2	1	1	1	3	2	3
25	9	3	4	4	4	3	3	3	4	3	3	4	3	3	3	3	4	3	3	3	3	2	4	3	0	1	2	1	2	2	1	1	3	2	1	2	1	1	1	2	1	1	1	1	2	1	3	2	3
25	2	3	3	4	2	3	3	3	3	4	4	4	1	4	1	2	2	3	2	3	2	3	3	2	3	0	2	1	3	0	1	3	1	1	1	1	2	3	2	2	1	0	3	1	1	1	1	1	2
25	2	3	4	4	1	2	1	2	3	5	4	4	5	2	2	3	2	3	1	2	2	1	2	1	2	1	3	0	3	1	0	2	0	1	0	1	2	2	1	2	2	0	3	0	0	2	2	2	2
25	2	1	4	3	2	4	3	3	3	4	4	3	2	3	3	3	4	3	2	4	2	1	2	2	2	2	3	0	3	1	0	2	1	2	1	2	2	1	3	2	3	0	1	1	1	2	1	0	1
25	2	2	4	3	3	3	3	4	3	4	4	9	3	2	2	3	4	3	4	2	2	2	4	2	1	0	3	1	2	1	3	1	0	2	0	0	2	2	3	3	2	0	2	1	1	3	2	2	1
25	2	1	4	4	2	3	3	4	3	4	3	3	2	3	2	2	3	3	2	4	3	3	4	2	1	0	2	0	3	1	1	2	0	2	1	1	2	2	2	3	2	1	1	1	1	1	2	2	0
25	2	1	4	3	2	3	2	4	3	4	4	4	2	3	2	3	2	3	2	3	2	1	4	1	2	1	3	0	3	1	3	3	0	2	0	1	2	2	3	3	3	0	2	0	1	1	3	2	0
25	2	2	4	3	2	4	4	4	3	3	5	5	2	3	2	2	3	2	4	4	2	2	3	2	1	1	2	0	3	2	0	2	0	2	2	1	3	3	3	3	3	0	1	1	1	2	1	1	0
25	1	3	5	4	1	2	2	4	9	5	4	4	1	4	1	1	2	4	1	3	1	1	3	1	1	1	3	0	2	1	0	3	0	3	0	0	3	1	3	3	3	0	1	0	0	1	3	3	8
25	2	3	4	4	2	4	3	3	2	3	2	2	4	4	4	4	3	3	4	3	2	4	2	4	1	2	2	1	2	2	0	1	1	2	2	2	1	1	2	1	3	1	1	1	2	2	2	1	6
25	1	1	4	2	2	4	4	4	4	4	4	3	2	2	3	3	2	2	2	4	3	3	4	2	1	2	2	0	3	1	0	2	0	1	1	1	1	2	1	3	2	3	2	1	1	1	1	2	4
25	2	2	4	4	1	4	3	4	4	5	5	5	2	5	2	1	4	9	2	3	2	2	4	2	2	2	2	1	3	1	1	3	1	2	1	1	3	2	3	3	3	0	2	0	0	1	3	3	3
25	9	2	4	3	3	3	3	4	4	4	4	1	3	3	3	4	3	3	2	4	2	2	4	2	1	1	2	0	3	1	0	2	0	3	0	1	2	1	3	2	3	0	1	0	0	1	3	1	3
25	9	2	5	4	1	2	2	4	3	4	4	2	2	4	3	4	5	3	2	4	2	2	3	2	2	0	3	2	1	1	3	1	3	1	0	2	2	2	2	2	1	1	0	1	0	2	2	2	2
25	2	3	5	4	1	1	3	4	4	5	5	5	1	3	2	2	4	2	2	4	2	2	4	2	2	1	3	1	3	1	1	3	1	3	1	1	1	3	3	3	3	1	2	1	1	2	3	2	2
25	2	4	4	4	2	2	2	4	4	4	4	4	2	3	2	2	2	4	3	2	3	2	4	2	2	0	2	0	2	0	0	2	0	2	1	1	3	3	3	3	3	0	3	0	0	0	3	2	1
25	1	2	5	4	1	1	1	5	3	5	4	2	1	4	1	1	4	4	1	1	1	2	2	2	2	1	3	1	2	1	0	3	1	3	0	0	3	2	3	3	3	0	1	0	0	0	3	0	1
25	2	2	4	3	1	3	3	4	5	4	5	4	1	3	3	3	4	3	2	4	3	3	4	2	2	1	2	0	3	1	1	2	1	2	1	1	2	2	2	2	3	0	1	1	1	1	2	1	1
25	2	1	5	3	1	3	3	5	5	5	5	5	1	3	3	2	3	3	1	4	1	1	4	1	3	0	3	0	3	1	0	3	0	2	0	0	2	2	3	3	3	0	3	0	0	2	3	2	0
25	2	3	4	3	3	2	3	4	4	4	3	2	3	2	3	2	2	3	3	3	2	2	4	2	1	1	2	2	2	2	3	3	2	0	1	2	1	2	1	1	2	1	1	1	1	2	1	1	0
25	2	3	4	3	1	4	3	4	4	4	5	4	4	3	3	2	3	3	2	3	2	2	4	2	1	2	3	0	2	1	0	2	1	2	1	0	2	2	3	2	2	0	2	0	0	1	2	1	0
25	2	2	3	4	2	3	3	4	4	4	4	4	3	4	2	2	3	2	2	2	2	2	4	2	2	1	3	0	1	1	1	2	1	2	3	1	2	2	2	2	2	0	1	1	1	1	2	2	0
25	2	2	5	4	1	3	2	4	4	4	4	3	1	3	2	2	4	4	2	2	1	1	4	1	2	9	2	0	3	1	0	3	0	2	0	0	3	1	3	3	3	0	1	0	0	1	2	2	0
25	2	3	4	3	1	4	3	4	3	4	4	2	1	4	2	2	4	3	2	3	2	2	3	2	1	1	1	0	3	1	1	3	1	3	1	1	3	0	2	3	3	1	0	1	1	2	1	0	0
25	9	9	4	9	2	3	2	5	5	5	5	5	1	4	2	2	3	3	2	9	3	2	4	1	1	1	3	0	3	1	0	3	0	2	0	1	3	2	3	3	3	0	2	0	1	1	3	1	0
25	9	2	4	3	1	3	2	4	4	5	5	4	4	3	2	1	5	4	2	4	1	2	3	1	1	0	3	0	0	1	0	3	0	3	0	0	3	1	1	3	3	0	1	0	0	1	2	1	0
26	1	2	3	3	3	3	4	3	4	3	2	3	4	4	3	2	3	2	2	3	3	3	3	3	2	2	2	2	2	1	3	3	1	2	1	1	2	2	3	3	3	1	1	2	1	1	1	2	4
26	9	1	4	4	1	1	2	4	4	5	4	4	3	1	1	3	4	4	1	3	1	1	4	1	0	2	2	0	3	1	0	3	0	2	0	1	1	1	2	2	3	0	1	1	0	2	2	2	7
26	2	3	4	3	2	2	3	4	3	4	4	3	2	2	1	2	2	4	2	3	1	2	3	2	3	1	3	2	3	0	2	2	2	2	0	0	3	2	3	3	3	0	2	0	0	1	3	2	6
26	2	3	4	3	3	3	4	4	4	4	4	4	3	4	4	4	3	2	4	4	3	3	4	2	1	1	2	0	2	1	0	2	0	0	0	2	1	3	2	2	2	0	2	1	1	1	1	2	3
26	9	2	4	4	3	2	2	4	3	4	4	4	1	3	4	4	2	3	2	2	1	2	3	2	3	2	3	1	3	0	0	2	1	3	0	1	3	1	2	3	3	0	1	0	1	0	2	1	2
26	9	3	5	3	1	2	3	5	5	4	5	5	1	3	5	1	5	3	1	3	1	1	5	1	2	2	3	0	3	2	0	3	0	3	1	1	2	2	3	3	3	0	1	0	0	2	2	2	2
26	2	2	4	3	3	3	5	4	4	4	4	4	9	2	2	3	2	3	3	3	2	2	3	3	2	1	3	1	2	1	2	2	1	1	2	0	2	2	2	2	2	0	3	2	1	2	1	2	6
26	2	3	4	4	2	2	3	5	4	5	5	4	2	3	2	2	3	4	2	4	2	2	3	2	1	2	3	1	3	2	2	3	1	1	1	2	1	1	1	1	3	1	1	2	1	2	0	1	4
26	2	1	5	3	1	2	3	3	5	4	5	5	1	3	2	1	3	3	2	3	2	1	4	2	1	1	3	0	3	1	1	3	0	1	2	0	1	2	2	2	2	0	1	0	0	2	1	1	3
26	1	4	4	4	1	3	2	4	4	5	5	4	2	4	3	2	4	3	2	2	1	1	4	5	2	2	3	1	3	1	3	2	2	2	1	1	3	2	3	3	3	0	2	0	0	2	3	2	2
26	2	1	5	4	2	4	2	4	5	4	4	4	4	3	2	1	2	3	2	2	1	2	4	2	1	1	2	0	2	1	0	2	0	2	0	0	2	2	2	2	2	0	2	0	0	1	3	1	1
26	2	2	4	1	3	2	4	3	3	4	2	2	2	3	2	4	3	2	3	2	2	3	2	2	2	1	2	0	3	2	0	2	0	2	1	0	2	1	2	3	3	0	1	1	0	2	2	1	0
26	2	4	5	4	1	1	1	5	4	5	5	5	1	5	3	1	1	4	1	2	1	1	4	1	3	0	3	0	3	0	0	3	0	2	0	0	2	3	3	3	3	0	3	0	0	0	3	2	0
26	2	3	4	4	1	2	2	4	4	4	4	3	1	3	3	3	3	4	2	3	2	2	4	2	1	1	3	0	3	2	1	3	0	3	0	0	2	2	2	2	2	1	2	1	1	1	2	2	0
26	9	2	3	3	1	3	3	3	3	4	4	3	1	3	2	3	2	3	2	3	2	3	4	1	2	0	3	0	2	1	0	3	0	2	1	0	2	1	3	2	3	1	2	1	0	1	3	2	0
26	9	3	4	3	1	3	2	4	3	4	3	3	4	2	3	3	3	4	2	3	3	3	3	3	1	2	2	1	2	0	1	2	1	1	1	1	1	2	2	1	2	1	2	2	1	1	2	1	999
27	2	2	4	3	3	2	4	4	4	3	4	3	3	3	2	3	3	2	3	4	2	3	4	2	1	1	3	1	2	2	1	2	1	2	1	2	2	1	1	2	1	1	1	1	1	2	1	2	6
27	1	4	5	4	2	1	2	5	4	5	4	2	1	1	2	1	5	3	1	1	2	2	1	2	2	2	3	0	3	2	0	2	2	3	1	0	2	1	3	2	3	2	1	1	1	2	3	3	6
27	2	2	4	4	3	3	1	4	2	4	1	2	1	1	2	3	5	1	2	5	2	4	2	2	3	1	2	2	3	0	2	2	0	2	2	2	1	3	1	2	2	1	0	1	2	0	0	1	2
27	9	3	2	3	4	4	3	4	3	4	4	3	2	3	4	4	3	2	3	3	2	4	4	3	1	1	2	1	3	2	1	1	1	1	0	3	1	1	3	1	2	0	0	0	3	3	2	1	1
27	2	2	4	4	3	2	2	4	4	4	4	4	1	4	1	3	2	3	2	4	2	2	3	2	2	1	2	2	3	0	0	3	0	1	0	1	1	3	2	2	2	0	2	1	0	0	2	2	999
27	1	2	3	3	3	2	3	3	3	5	5	4	3	3	3	2	4	3	3	4	2	3	4	3	0	1	2	0	3	1	1	1	1	2	1	2	2	0	2	2	2	1	0	1	1	1	2	1	4
27	1	1	5	4	1	3	4	5	4	4	5	5	1	3	1	1	4	2	2	4	4	4	4	2	2	2	2	0	2	1	1	3	1	2	1	1	2	1	2	2	2	0	1	2	1	1	2	2	4
27	2	1	5	3	2	2	4	2	2	5	4	4	4	2	2	4	2	4	4	4	4	4	2	4	1	1	3	0	3	1	3	1	2	1	2	2	3	3	3	3	3	3	3	0	3	0	1	0	4
27	1	1	3	3	1	3	3	4	4	3	5	3	2	3	4	3	2	3	2	3	3	3	3	3	0	2	3	0	3	1	2	3	1	1	1	0	2	3	2	2	2	0	2	2	1	0	2	2	4
27	1	1	4	2	2	3	4	4	4	5	5	4	1	3	3	2	3	2	2	3	1	1	3	1	2	0	2	0	3	2	1	2	1	2	1	0	2	3	2	3	3	0	2	2	0	2	2	1	3
27	2	2	5	4	3	4	2	5	5	5	5	5	2	4	2	3	2	4	2	3	2	2	3	2	3	1	3	0	3	0	0	3	1	1	0	1	3	2	3	3	3	1	3	1	1	1	2	1	2
27	2	1	5	5	1	2	1	5	4	5	5	5	1	4	1	1	2	3	1	1	1	1	4	1	3	0	3	0	3	0	0	3	0	3	0	0	3	2	3	3	3	0	3	0	0	0	3	2	2
27	1	1	4	4	1	3	2	4	5	5	4	2	2	3	2	1	4	1	9	4	1	9	4	1	1	0	3	0	3	2	0	3	0	2	0	0	3	2	3	3	3	0	1	0	0	1	3	2	1
27	1	1	5	3	2	4	3	4	4	4	4	3	5	3	3	1	3	3	1	3	1	1	4	1	1	0	3	0	3	1	0	3	0	2	0	0	2	3	2	3	2	0	2	0	0	1	3	3	0
27	2	1	5	5	1	5	1	5	5	5	5	5	1	5	1	3	4	5	1	3	1	1	1	1	0	0	2	0	3	1	0	2	0	3	0	0	3	0	1	3	3	0	0	3	0	0	1	0	0
27	9	2	4	2	1	2	4	4	4	4	5	5	2	3	3	3	4	2	3	4	2	3	3	2	1	1	3	0	2	2	1	2	0	2	2	1	2	1	1	2	2	0	1	2	1	2	1	1	0
27	9	2	4	4	3	5	2	5	2	5	4	1	3	4	1	3	4	3	1	3	2	1	3	1	3	0	1	0	1	0	0	3	1	2	1	1	2	1	2	3	3	0	1	0	0	1	2	3	0
28	2	3	4	4	1	4	2	5	5	5	5	5	1	3	2	2	1	3	1	3	1	3	5	1	2	0	3	0	3	1	0	3	1	1	1	1	2	3	1	3	3	0	3	2	0	1	1	1	4
28	1	3	4	4	1	2	1	3	3	4	3	2	1	4	3	2	5	5	1	2	3	2	4	2	3	3	3	0	2	2	2	1	1	3	2	1	3	1	3	3	3	1	1	1	1	3	3	1	5
28	9	3	4	4	2	3	2	4	4	4	4	3	2	4	4	2	3	4	2	2	2	2	3	2	2	2	2	1	2	1	2	2	1	1	1	1	2	2	2	2	2	1	2	1	1	1	2	2	3
28	1	3	4	3	2	3	4	4	5	4	3	3	1	3	2	2	3	2	1	5	3	3	4	2	1	2	3	0	3	2	0	3	0	2	1	0	2	2	2	3	3	0	1	0	0	2	2	2	3
28	1	3	5	5	2	1	2	5	3	5	4	3	1	5	1	2	2	3	1	2	1	1	3	1	2	0	2	0	3	1	0	3	1	2	1	0	2	1	3	3	2	1	3	0	1	2	1	3	2
28	2	2	4	3	3	2	3	4	4	4	4	3	3	3	2	9	4	3	3	4	2	2	4	2	0	1	3	1	2	2	1	2	1	2	1	2	2	1	2	2	2	1	1	1	1	2	1	2	3
28	2	3	4	9	2	4	4	4	4	4	4	4	4	4	2	4	4	2	2	4	4	4	4	2	2	2	2	2	9	2	2	3	3	3	3	3	9	2	2	3	3	1	2	1	1	2	3	2	3
28	1	1	2	2	3	4	3	3	3	4	5	4	2	2	4	1	4	1	2	4	2	3	4	2	2	1	2	0	2	2	0	2	1	2	2	2	1	1	2	2	2	0	0	1	1	3	2	1	2
28	1	3	4	3	1	2	3	5	3	4	4	4	1	3	1	3	3	3	2	3	2	2	3	2	2	1	3	0	3	0	0	3	0	2	0	0	3	2	2	2	2	0	2	0	3	2	3	2	2
28	9	2	5	3	1	4	2	4	4	4	4	4	1	3	2	2	2	3	2	4	2	2	4	2	0	2	3	0	3	0	0	3	0	3	1	0	3	2	2	3	3	0	3	1	0	2	2	2	2
28	2	1	4	3	1	4	3	4	4	4	5	3	1	4	3	2	4	3	1	5	2	2	4	2	1	1	3	0	3	1	1	2	1	2	1	0	2	2	3	2	2	0	1	0	1	2	2	2	1
28	1	1	5	3	1	4	3	5	4	4	5	2	1	3	2	1	1	1	1	5	1	1	5	1	1	1	3	0	3	2	0	3	0	0	0	0	0	3	1	3	3	0	1	0	1	2	3	1	1
28	1	3	4	3	2	4	4	4	4	4	4	4	2	3	2	2	3	4	2	3	2	2	3	2	2	1	2	0	3	1	1	2	1	2	1	1	2	2	2	2	2	1	1	1	1	2	2	2	0
28	1	3	4	4	2	4	2	5	4	4	4	3	2	3	3	9	3	3	1	3	2	2	4	2	1	1	3	1	2	2	1	2	1	2	1	1	2	2	2	2	2	0	2	1	1	2	2	2	0
28	2	1	4	3	2	4	9	3	2	4	3	2	2	2	2	2	3	3	1	4	1	1	3	2	1	1	3	0	2	1	2	2	0	2	2	0	1	1	3	2	3	0	0	2	0	1	2	1	0
28	2	3	4	2	4	1	4	3	3	4	4	4	4	4	3	4	2	2	3	4	2	2	2	3	1	1	1	2	2	2	1	1	1	2	2	2	1	2	1	1	1	1	1	2	2	2	1	2	0
28	2	1	4	2	2	2	3	4	4	4	4	4	1	1	2	2	2	2	1	4	1	1	4	1	1	1	3	0	3	0	0	3	0	1	0	0	2	2	3	3	3	0	2	0	0	0	3	0	0
28	2	1	4	3	3	4	2	4	4	4	4	3	1	2	4	2	3	3	2	4	2	3	3	3	1	2	2	1	2	2	1	2	1	2	1	0	2	2	2	2	2	0	2	1	1	2	2	1	0
28	2	2	4	4	1	4	3	4	4	4	5	4	1	3	2	2	4	2	2	4	2	2	5	2	1	0	2	0	3	1	0	2	0	2	1	1	2	2	3	3	3	0	1	0	0	2	3	1	0
28	9	4	5	4	2	3	3	4	4	5	4	4	4	3	3	2	4	3	1	4	2	3	4	2	2	2	2	0	2	1	0	3	2	2	1	1	2	3	3	2	2	2	1	1	0	2	3	2	0
29	1	3	4	5	1	1	1	4	4	5	3	2	1	3	2	1	2	4	1	2	2	2	2	1	3	0	2	0	2	0	1	2	1	3	1	0	2	2	2	2	2	0	2	0	0	1	2	2	6
29	9	1	5	3	1	1	2	5	5	5	5	5	1	5	1	1	1	2	1	5	1	9	4	1	3	2	3	0	3	1	0	3	0	1	0	0	2	3	2	3	3	0	3	1	0	1	1	2	3
29	1	3	4	4	1	2	1	4	4	5	4	1	1	2	3	2	5	3	3	2	2	2	4	2	1	1	3	0	3	1	0	2	0	2	0	0	3	1	3	3	3	0	2	0	0	3	3	2	0
29	2	2	4	3	4	5	5	3	4	5	5	5	4	3	4	2	2	2	2	4	2	2	4	2	1	2	2	1	2	1	0	3	0	2	1	2	2	1	2	2	3	0	1	3	1	3	2	0	8
29	1	1	5	3	1	5	4	4	4	5	5	1	1	1	5	3	3	1	3	5	1	1	3	1	0	1	3	0	3	3	0	3	0	2	0	0	3	1	2	3	3	0	2	0	0	3	1	2	5
29	1	2	3	4	1	3	1	5	3	5	2	2	2	3	3	3	3	4	1	2	1	1	3	1	1	0	2	0	2	0	0	3	0	2	1	0	3	1	2	2	2	0	1	0	0	2	1	2	2
29	2	1	4	4	1	4	2	5	5	5	5	4	1	3	1	1	2	2	1	4	2	2	5	1	2	1	2	0	2	1	1	3	0	3	0	0	2	1	2	3	3	0	1	1	0	2	2	2	2
29	2	3	4	4	2	3	2	4	4	3	5	4	2	3	2	2	3	2	2	3	2	1	4	2	1	2	2	0	2	1	0	2	0	2	1	2	2	2	1	2	3	0	2	1	1	1	2	2	0
30	2	2	4	3	1	2	4	4	3	4	4	3	2	2	3	4	1	1	2	4	1	1	2	1	1	0	3	0	1	1	0	3	0	1	1	0	2	3	3	3	3	0	3	0	0	1	3	1	3
30	1	3	4	3	1	3	2	4	4	4	2	1	2	3	2	3	3	2	2	3	2	1	3	1	1	1	2	0	2	0	0	3	0	2	1	1	2	1	2	2	3	0	1	1	0	2	2	2	0
30	1	1	4	3	1	3	2	4	5	5	4	4	1	3	2	1	2	1	1	5	2	2	5	2	1	1	3	0	3	1	0	2	0	2	0	0	2	3	3	3	3	0	3	0	0	1	2	1	7
30	1	2	5	4	2	4	2	5	2	5	2	1	2	2	2	2	5	4	2	2	2	2	1	2	2	1	2	1	2	1	0	2	1	2	1	0	2	1	2	2	2	2	1	0	0	2	2	2	6
30	2	4	4	4	2	3	2	4	1	4	4	1	2	3	2	4	4	4	2	3	4	2	3	3	1	1	2	1	2	2	1	2	1	2	1	1	1	2	2	2	3	2	1	1	1	2	3	1	5
30	2	1	5	4	1	4	3	5	4	4	4	3	2	4	3	1	3	3	1	5	1	1	4	1	2	1	3	0	3	1	0	3	0	2	0	0	2	2	3	3	3	0	1	0	0	1	3	2	1
30	2	1	5	4	1	5	2	5	5	5	5	5	1	5	2	1	2	4	2	5	1	1	5	1	1	2	2	0	3	2	3	3	0	1	1	1	3	3	3	3	3	0	3	0	0	0	1	2	1
30	2	3	4	4	1	3	3	4	4	4	3	4	2	4	2	2	4	3	3	2	2	2	4	2	1	1	1	0	3	2	0	3	0	1	1	2	2	2	3	2	3	0	1	1	0	2	2	0	1
30	2	3	5	3	2	2	4	9	5	9	4	4	2	4	3	3	4	2	2	3	2	2	5	1	2	1	3	0	2	1	2	3	1	2	1	1	2	1	2	3	3	0	2	1	0	2	1	3	1
30	2	3	5	5	2	3	1	5	4	4	5	3	2	4	2	2	4	4	2	2	1	1	3	1	2	0	2	0	2	0	0	2	1	3	0	0	1	0	2	2	3	0	1	0	0	1	2	2	1
30	1	4	5	4	1	4	2	5	5	3	4	2	1	3	1	1	4	5	1	4	1	1	5	1	2	2	2	0	3	2	0	3	0	2	0	0	3	3	3	3	3	0	1	0	0	2	3	3	0
30	2	1	4	3	2	3	3	4	3	4	2	3	2	3	4	3	4	2	2	4	2	1	5	2	0	1	2	0	2	2	0	2	0	2	1	1	2	1	2	3	3	1	0	1	1	2	2	1	0
30	2	2	4	4	1	2	2	4	5	4	4	4	4	3	2	1	2	3	2	2	1	2	4	2	1	1	2	0	2	1	0	2	0	2	0	0	2	2	2	2	2	0	2	0	0	1	3	1	0
30	2	1	5	3	1	3	3	4	4	4	5	5	1	4	1	3	3	3	1	3	1	3	3	1	2	2	2	0	3	1	0	3	0	3	0	1	3	2	3	3	3	0	2	0	0	2	2	1	0
30	2	2	3	3	2	3	4	4	4	4	4	4	2	2	3	2	3	2	3	4	2	2	4	2	2	2	1	1	3	1	2	2	1	2	1	1	2	2	1	2	2	1	1	2	1	1	1	2	0
30	2	1	5	3	2	3	3	4	3	4	5	5	2	3	2	2	2	3	2	4	2	2	3	2	2	1	2	0	3	1	0	3	1	2	1	1	2	2	1	2	2	0	2	1	1	1	1	0	0
30	2	1	4	4	3	5	3	4	4	4	4	4	1	2	3	2	4	3	2	4	3	2	4	2	2	0	2	0	3	1	0	2	0	1	1	1	3	3	3	3	3	0	3	0	0	3	2	2	0
31	9	2	4	3	1	2	3	5	4	5	5	5	1	3	2	3	2	3	2	4	2	2	4	2	2	2	3	0	3	0	1	3	2	1	0	0	3	2	2	2	3	1	2	0	0	1	2	1	2
31	2	1	5	3	1	1	1	5	4	5	5	5	4	4	3	3	1	4	1	4	1	1	3	1	3	1	3	0	3	0	0	3	0	2	0	1	2	2	3	3	3	0	2	0	0	0	3	1	0
31	1	4	4	4	1	5	1	3	9	1	2	1	2	3	2	2	4	9	1	2	1	1	5	1	0	1	3	0	3	2	1	3	0	3	1	0	2	0	2	3	3	0	0	2	0	3	2	1	5
31	9	3	4	4	1	3	3	4	4	5	5	4	1	3	2	2	2	3	1	4	1	1	5	1	3	0	3	0	3	0	9	3	0	2	0	0	3	2	3	3	3	0	3	0	0	3	3	0	1
31	2	2	5	4	1	2	2	4	4	4	4	3	2	2	2	1	2	4	2	4	2	2	4	2	2	1	3	0	3	1	0	2	0	1	0	0	3	2	2	3	3	0	2	0	0	1	2	2	1
31	1	4	4	3	2	2	9	4	3	4	5	5	2	4	4	2	4	3	9	2	2	2	3	2	2	1	3	3	3	2	3	2	0	3	1	1	3	3	3	3	3	0	3	0	1	2	3	2	0
31	2	3	4	4	2	3	2	5	3	4	3	2	2	2	2	2	4	3	2	3	1	2	4	1	1	0	2	0	2	1	0	3	0	2	1	0	2	1	2	2	3	1	1	1	0	2	2	2	0
31	2	1	3	3	1	3	3	4	4	4	4	4	3	3	2	2	3	3	3	4	2	2	2	2	2	1	2	0	2	1	1	2	1	2	2	1	2	2	2	2	1	2	1	1	1	2	2	1	0
32	2	4	4	4	1	3	2	4	3	4	2	4	3	4	4	2	2	3	2	1	2	1	4	2	1	2	3	1	2	2	2	2	1	2	0	1	2	0	3	3	2	0	3	0	1	3	2	2	11
32	2	3	4	4	3	1	1	4	4	1	2	3	1	2	3	3	3	4	3	3	2	2	3	2	2	1	3	0	3	0	0	0	1	3	0	2	3	2	3	3	3	0	1	0	1	1	3	0	3
32	2	3	4	3	1	5	3	4	4	4	5	3	3	3	4	3	2	3	2	3	4	3	2	2	1	2	2	1	3	2	0	1	0	1	0	1	0	3	3	1	3	0	1	0	1	2	3	1	1
32	2	1	4	4	1	3	2	4	3	4	4	9	2	2	2	3	2	3	2	3	2	2	4	2	2	2	2	1	3	0	2	2	0	1	1	0	2	2	2	2	3	1	1	1	0	1	2	2	1
32	9	3	5	5	2	2	2	5	5	5	4	2	2	5	2	2	4	3	2	3	2	2	4	3	2	1	1	0	3	1	0	3	0	2	1	1	1	1	2	2	2	0	1	1	1	2	2	2	1
32	1	1	4	3	2	3	3	4	4	4	4	4	2	3	2	3	3	3	2	1	2	2	4	2	2	2	3	1	3	1	0	2	0	1	0	0	2	2	2	3	3	0	2	0	0	0	2	2	0
32	2	3	3	3	3	3	3	3	2	1	1	4	3	3	3	3	3	3	3	3	3	3	3	3	1	1	2	0	3	1	3	2	1	2	1	1	1	2	2	2	2	0	0	0	2	2	2	1	0
33	9	3	5	4	1	5	3	4	3	5	5	5	2	2	1	3	1	3	2	3	1	2	3	3	1	2	3	0	3	2	3	3	0	2	1	0	3	2	3	3	1	1	3	2	1	2	3	2	1
33	9	1	4	2	2	3	3	4	4	5	5	5	1	4	2	2	3	3	1	4	2	2	4	2	2	0	2	0	3	2	3	3	0	3	0	2	3	1	2	3	3	0	0	0	1	3	2	2	0
33	9	1	4	3	1	3	3	4	4	5	5	3	2	2	2	2	3	2	1	5	1	2	4	1	0	0	3	0	3	1	0	3	0	2	1	0	3	3	2	3	3	0	2	1	1	2	2	2	0
33	1	1	4	3	2	3	2	4	4	4	4	3	2	4	2	3	4	3	2	4	1	2	4	1	1	1	3	0	3	2	0	3	0	3	1	2	2	1	1	1	2	1	0	1	2	1	1	2	3
33	1	3	5	5	1	3	2	5	5	5	4	2	1	2	5	2	5	3	2	4	1	1	4	1	3	0	3	0	3	0	0	3	0	3	0	0	2	1	3	3	3	0	1	0	0	1	3	2	0
33	2	4	4	3	2	2	3	5	5	3	5	5	3	3	2	1	4	4	2	3	2	2	5	1	1	2	2	0	3	1	2	3	2	3	3	0	1	2	2	3	3	9	1	0	0	2	2	2	0
34	1	3	5	1	4	4	4	5	5	5	5	5	1	3	1	5	1	9	1	4	2	1	5	1	1	2	2	0	3	0	0	3	1	0	2	0	3	2	3	3	2	0	3	2	0	1	1	2	5
34	1	4	4	4	1	4	3	4	4	4	3	3	2	4	3	3	3	3	2	3	3	2	4	2	1	1	3	1	3	1	0	2	0	2	1	1	2	2	2	2	2	1	1	1	0	1	2	2	4
34	2	3	5	5	3	5	1	5	5	5	3	3	2	3	1	5	2	3	1	3	5	2	3	4	3	2	3	0	3	3	0	2	1	1	0	1	2	2	3	3	3	0	2	0	2	3	3	2	1
34	2	2	4	3	2	2	2	4	4	5	3	3	3	3	2	2	2	3	2	4	2	2	4	2	2	0	3	0	3	0	0	3	0	1	1	0	3	3	2	3	3	0	3	0	0	1	3	1	1
34	1	2	5	3	1	1	2	5	5	5	5	5	1	3	4	1	4	3	1	4	1	1	4	1	2	1	3	0	3	1	0	3	0	3	0	0	3	1	3	3	3	0	2	0	0	2	1	0	0
34	2	1	4	3	1	4	3	4	4	4	4	3	2	3	2	2	4	2	1	4	2	2	4	2	1	0	2	0	3	2	1	2	0	3	0	0	2	2	3	2	3	0	0	0	0	1	2	1	0
35	2	3	5	4	1	3	2	5	5	5	5	5	1	4	1	2	2	4	1	3	2	2	4	2	2	1	3	0	3	1	0	3	0	1	0	0	2	3	3	3	3	0	3	0	0	2	3	2	7
35	9	3	5	3	2	4	5	4	4	4	4	4	2	3	4	3	3	2	3	4	3	2	4	3	0	0	2	0	3	2	2	3	1	1	1	0	3	2	1	3	3	0	2	0	1	2	2	2	0
35	1	3	4	3	2	1	4	4	4	5	5	5	1	4	4	2	3	2	5	5	2	2	5	1	1	1	3	3	3	0	3	0	2	1	1	2	3	3	3	3	3	0	9	1	1	2	2	1	999
35	1	2	4	3	1	3	2	4	4	4	5	4	2	3	3	2	3	3	2	3	2	2	4	2	3	1	2	0	3	0	0	3	0	2	0	0	2	2	3	2	2	0	2	1	1	0	3	2	4
35	2	1	5	4	1	4	4	4	4	5	5	5	2	3	2	2	2	1	2	4	2	2	4	2	2	1	2	1	3	2	1	3	0	1	1	1	3	2	2	2	2	2	1	1	1	2	2	2	4
35	2	5	5	5	1	1	1	5	5	5	3	3	1	5	1	1	1	5	1	1	1	3	3	1	3	3	3	0	1	0	0	3	0	3	0	3	3	3	3	3	3	1	3	0	1	0	3	1	3
35	2	2	4	4	1	3	2	4	5	4	5	5	2	4	4	2	4	3	2	2	1	1	5	1	0	2	2	0	3	1	0	2	1	2	1	0	1	2	3	2	3	0	1	0	0	1	3	2	1
36	2	3	4	3	2	4	3	4	3	4	3	3	3	3	2	3	3	3	2	3	2	3	3	3	2	1	3	1	3	2	1	3	1	3	1	0	2	1	3	2	3	1	2	1	0	1	2	2	8
36	1	2	5	4	2	2	2	4	5	5	4	4	1	3	4	2	4	4	1	2	1	1	5	2	2	1	3	1	3	1	0	2	0	2	0	0	2	2	3	1	2	0	2	1	0	1	2	2	5
36	9	4	3	4	4	4	2	4	5	5	5	5	1	3	2	3	1	4	2	2	2	3	4	3	1	2	2	0	3	1	0	2	0	2	1	2	1	2	2	2	2	0	3	0	1	3	2	2	2
36	1	1	5	3	1	2	3	4	4	5	5	4	1	4	2	3	3	2	2	4	2	2	4	1	0	2	3	0	3	2	0	3	0	2	0	0	2	2	3	3	3	0	2	0	0	2	3	1	2
36	2	1	5	4	1	4	2	4	3	5	5	5	5	5	3	1	1	3	2	1	2	1	1	5	3	2	3	0	3	3	0	3	0	3	0	2	3	3	3	3	3	0	2	0	1	0	3	0	1
37	2	2	4	3	1	2	2	4	5	4	3	4	4	3	3	2	1	3	3	3	2	4	9	1	2	2	2	9	3	2	0	2	2	2	1	0	3	2	3	2	3	0	2	0	2	1	3	1	3
37	2	1	9	3	5	5	4	4	3	4	9	3	4	3	3	2	2	3	2	4	2	2	4	2	1	2	2	0	3	2	2	2	0	2	1	1	2	2	2	3	3	0	1	0	0	2	2	1	1
37	2	1	5	2	1	2	4	3	4	5	5	5	3	3	4	3	3	1	3	1	2	3	4	2	0	1	3	0	3	2	0	3	0	3	1	1	2	2	3	3	2	0	2	1	1	3	3	0	3
37	2	4	4	4	1	4	4	4	4	5	5	9	1	4	4	1	1	3	2	2	1	1	5	1	3	0	3	0	3	0	0	3	0	2	0	0	2	2	3	3	3	0	3	0	0	0	3	3	1
38	1	2	4	4	2	2	2	3	5	4	4	3	2	2	2	2	2	4	2	2	2	2	4	2	1	3	3	1	3	2	1	2	1	2	1	1	3	3	3	3	3	0	2	1	1	2	2	2	8
38	2	3	5	3	1	3	3	4	4	4	4	3	1	3	2	3	3	3	1	4	2	2	4	2	1	0	3	0	3	1	0	3	0	2	0	0	2	2	3	1	2	0	1	0	0	1	2	2	2
38	2	2	4	3	1	3	2	5	4	4	4	4	1	3	2	2	4	3	2	4	1	2	4	2	1	2	3	0	2	2	1	3	0	2	2	0	1	0	3	2	2	0	1	0	1	2	2	0	1
38	2	2	4	3	3	2	3	4	4	4	3	3	3	3	2	3	2	3	4	2	2	4	2	2	2	2	1	0	2	2	2	1	1	2	2	2	1	2	1	2	2	1	1	2	2	2	1	2	1
39	2	1	3	3	1	3	3	4	4	4	4	4	3	3	3	2	9	1	2	2	2	1	2	2	2	1	2	0	1	1	2	1	2	2	1	2	2	2	2	1	2	2	1	1	1	2	2	1	0
40	1	4	4	3	3	2	2	4	2	5	1	3	3	2	2	2	2	4	2	2	3	3	1	3	1	2	2	1	0	0	0	1	1	3	2	1	1	1	2	2	2	2	1	2	0	1	2	1	4
40	2	1	3	3	2	4	3	4	3	3	2	2	9	3	3	2	4	2	2	4	3	3	2	4	2	2	1	0	1	1	2	1	1	2	2	2	2	1	2	2	2	1	1	1	1	2	1	1	1
40	2	1	4	1	1	5	5	5	5	3	5	5	1	2	2	2	3	1	4	5	1	3	5	1	0	0	0	0	3	3	0	3	0	2	0	1	3	3	3	3	3	0	3	0	0	3	3	3	0
40	2	2	3	1	2	1	5	5	5	5	5	5	1	5	2	1	2	3	1	3	1	1	5	1	2	0	3	0	3	1	0	3	0	2	0	0	3	3	3	3	3	0	1	0	0	1	3	3	0
43	2	1	5	3	1	3	3	4	5	4	4	3	5	4	3	3	3	4	1	4	3	2	3	2	2	1	2	0	3	1	0	2	0	2	1	0	2	2	3	3	3	0	2	1	1	2	3	1	1
45	1	3	4	4	1	3	3	3	2	4	1	1	3	1	3	2	3	2	4	3	2	3	3	3	1	1	0	0	3	1	0	2	0	2	1	1	2	2	1	3	3	0	1	2	0	2	1	2	0
47	2	2	4	3	2	3	5	5	5	5	5	5	1	3	2	2	2	1	4	5	2	2	5	1	3	0	3	0	3	0	0	3	0	2	0	1	1	3	3	2	3	0	3	0	0	0	3	1	0
50	2	3	4	3	1	4	4	4	3	4	3	2	1	3	2	2	3	2	2	3	3	1	4	1	1	1	2	1	3	2	0	2	1	2	1	0	2	1	2	2	3	1	1	1	0	3	2	1	2
52	2	2	3	2	2	4	3	4	3	4	5	5	2	4	2	3	2	2	2	3	2	2	4	1	2	0	3	0	3	1	0	3	0	3	0	0	2	2	2	3	3	0	0	0	0	0	2	1	0
999	9	4	3	4	4	2	3	2	4	5	4	2	2	1	5	4	3	2	5	5	5	4	4	2	0	0	2	0	3	2	0	3	2	1	3	2	1	2	1	1	2	2	1	2	3	3	1	2	5
999	9	3	4	5	3	1	2	5	3	5	5	4	3	3	1	2	1	4	3	3	2	2	3	2	3	1	3	1	3	0	0	2	1	1	0	1	3	3	2	3	3	0	3	2	1	1	2	2	2
999	3	4	4	4	4	4	4	4	4	4	4	4	2	3	2	3	2	3	4	4	2	2	4	2	1	2	3	1	2	2	0	3	1	1	1	1	2	2	2	1	2	1	2	1	1	2	2	2	6
[truncated: 2 more columns]
