# Supplementary material for: The factor structure and construct validity of the inventory of callous-unemotional traits in Chinese undergraduate students
Source: PLoS One. 2017 Dec 7;12(12):e0189003. doi: 10.1371/journal.pone.0189003 (PMC5720694; doi:10.1371/journal.pone.0189003)
Supplement: S2 Table — (XLSX) [file pone.0189003.s003.xlsx]

## Sheet: Sheet1
AGE	Gender	ICU1	ICU2	ICU3	ICU4	ICU5	ICU6	ICU7	ICU8	ICU9	ICU10	ICU11	ICU12	ICU13	ICU14	ICU15	ICU16	ICU17	ICU18	ICU19	ICU20	ICU21	ICU22	ICU23	ICU24	PDQsum	ICUsum	AQphysical	AQverbal	AQanger	AQHostility	AQsum	F1primary	F2secondary	LSRP	callousIPIP	empathyIPIP
27	2	2	2	2	0	3	1	1	2	1	2	1	0	2	2	2	3	3	0	2	1	1	2	999	1	0	999	9	4	7	9	29	30	999	999	16	37
33	1	2	0	3	0	3	0	0	2	0	2	0	0	2	2	2	2	3	0	0	0	0	2	999	2	2	999	14	6	9	7	36	28	39	67	999	40
25	2	0	1	3	1	3	1	2	1	0	2	0	2	1	2	3	3	3	1	1	0	2	1	3	2	1	21	6	4	7	9	26	22	44	66	25	17
25	1	1	1	1	0	1	1	1	2	1	2	2	0	1	1	3	2	2	1	1	0	0	2	3	2	4	20	10	6	6	15	37	24	44	68	19	999
35	2	2	0	3	0	3	1	0	3	0	3	0	0	3	2	3	2	2	0	3	0	0	1	3	0	0	7	7	6	7	6	26	26	32	58	10	38
20	1	1	0	3	0	2	1	2	3	0	3	1	0	2	2	2	3	3	0	3	1	0	3	3	1	0	14	6	3	6	9	24	25	34	59	8	43
27	1	1	2	2	0	3	2	2	3	999	2	2	0	2	2	3	2	3	0	2	2	0	2	3	1	2	999	13	7	7	12	39	27	41	68	11	999
33	2	2	0	3	0	2	2	0	3	0	3	0	0	3	2	3	3	3	0	1	0	0	1	3	1	0	6	9	3	10	9	31	23	36	59	12	36
26	2	2	0	2	0	3	1	2	2	1	3	0	0	3	1	3	3	3	0	1	0	0	1	3	1	3	12	7	8	8	9	32	26	38	64	14	37
25	2	2	1	2	0	3	0	0	3	0	2	0	0	2	2	2	3	3	0	1	1	1	2	3	1	0	13	8	4	7	6	25	25	35	60	11	999
24	1	1	1	3	0	3	2	0	3	0	3	0	0	2	1	3	3	3	0	1	1	1	1	3	2	3	11	8	6	6	10	30	28	40	68	8	999
24	2	1	1	3	1	3	1	0	2	0	3	0	0	2	0	3	3	3	0	0	0	2	3	3	2	0	18	6	4	6	10	26	19	35	54	12	999
31	2	0	2	3	0	3	3	2	2	3	3	1	3	1	1	3	1	3	0	0	0	0	3	3	0	4	25	6	5	18	10	39	24	43	67	24	30
30	1	2	1	3	0	3	1	0	3	0	3	0	0	3	3	3	3	0	0	0	0	0	1	3	1	3	10	7	5	6	6	24	24	35	59	11	33
23	2	1	2	2	1	3	1	0	3	0	2	0	2	2	0	3	2	2	0	0	1	0	1	3	1	1	18	6	7	7	8	28	21	43	64	17	999
24	1	0	1	2	0	3	2	0	0	3	1	0	1	1	2	3	2	2	0	1	0	1	0	3	1	2	19	6	6	9	12	33	23	35	58	13	999
23	2	2	2	2	1	3	0	2	1	2	999	2	3	3	2	2	3	3	1	2	0	0	0	3	1	6	20	10	6	12	6	34	23	42	65	26	29
28	2	1	1	2	0	2	2	0	2	1	1	1	2	2	2	2	2	2	1	0	1	1	2	3	2	1	21	12	4	12	8	36	32	50	82	999	999
28	1	2	1	3	1	3	1	1	2	1	3	1	1	3	0	3	3	1	0	0	0	0	2	3	1	5	19	14	7	10	8	39	20	52	72	17	999
24	2	2	1	2	0	3	1	1	3	0	3	0	0	3	1	3	3	3	0	2	0	0	1	3	2	2	8	11	6	8	10	35	22	999	999	12	999
35	1	1	1	2	0	3	1	0	3	0	2	0	0	3	2	2	3	3	0	2	0	0	1	3	2	5	8	25	3	13	13	54	29	41	70	8	36
25	1	0	0	3	0	2	2	0	3	0	3	0	1	3	0	3	3	3	0	0	0	0	2	3	0	2	13	8	3	10	12	33	30	35	65	12	999
24	2	1	0	3	1	3	2	1	3	0	2	0	1	1	1	3	3	3	0	1	0	0	3	3	3	3	15	6	4	12	13	35	28	43	71	12	42
36	2	1	1	3	3	2	0	3	0	3	0	2	2	3	2	2	2	3	3	0	1	0	3	3	3	5	34	26	4	23	20	73	32	46	78	17	46
27	2	1	2	3	0	3	2	1	3	1	3	1	1	2	2	3	2	3	1	2	0	1	2	3	1	0	15	7	5	8	10	30	999	49	999	14	32
29	2	1	1	3	0	3	1	0	2	1	2	1	1	2	1	3	2	3	1	1	0	1	1	3	1	0	17	6	5	6	7	24	25	41	66	999	999
29	2	2	1	3	0	3	0	0	3	0	2	0	0	2	1	3	3	3	0	3	0	0	1	3	2	0	8	11	4	7	8	30	24	48	72	8	999
34	1	3	2	3	1	2	1	0	2	0	3	1	0	2	2	3	3	3	0	2	0	2	2	3	0	0	12	17	7	8	12	44	21	42	63	13	999
32	2	0	3	1	3	999	3	0	3	0	2	0	0	3	3	3	3	3	0	2	0	0	3	3	0	1	10	10	5	16	9	40	25	35	60	7	46
28	2	1	2	3	0	3	1	1	3	0	2	1	0	3	2	3	999	3	0	2	0	0	2	3	2	1	999	6	7	11	10	34	31	40	71	7	999
24	2	3	1	3	0	3	1	0	3	0	2	0	0	3	3	3	3	3	0	2	0	0	1	3	0	999	4	20	5	11	10	46	22	40	62	8	999
29	1	1	0	3	0	3	3	0	3	0	3	0	0	1	2	3	3	3	0	2	2	0	2	3	1	0	10	12	6	8	10	36	27	38	65	999	999
28	2	1	0	3	0	3	0	1	3	1	2	0	0	2	3	3	3	3	0	1	0	1	2	3	2	1	13	9	8	6	7	30	32	38	70	7	46
28	2	1	2	3	0	3	1	0	1	2	2	0	1	3	2	3	2	2	0	1	0	1	2	3	1	0	17	17	6	11	11	45	26	45	71	999	999
29	2	1	0	3	0	3	1	0	3	0	2	0	2	2	1	3	3	3	0	1	0	0	2	3	0	0	13	7	6	6	7	26	28	38	66	9	44
44	1	2	1	2	0	3	1	3	2	0	3	1	0	3	2	3	3	3	0	1	0	0	1	3	2	2	12	6	6	7	6	25	22	32	54	7	33
27	1	1	2	3	0	3	2	0	3	0	2	0	0	3	1	3	3	3	0	0	0	2	2	3	2	0	12	8	8	6	9	31	22	32	54	7	43
30	1	2	0	1	0	2	1	0	2	1	3	0	0	0	1	3	3	3	0	0	0	0	1	3	1	3	14	11	5	10	10	36	20	31	51	7	39
28	2	1	1	3	0	2	1	2	2	1	2	0	1	2	1	3	2	3	1	1	0	0	1	3	1	0	17	8	5	10	8	31	27	40	67	15	30
28	2	3	1	3	1	1	1	0	2	3	1	1	2	2	3	3	3	1	1	1	1	1	2	3	1	4	20	13	7	10	15	45	27	45	72	12	999
25	1	3	2	3	0	0	0	0	3	0	1	1	0	3	3	3	0	3	0	3	0	0	0	3	3	3	7	20	4	19	8	51	26	41	67	10	40
32	1	1	1	3	1	2	2	0	2	0	2	2	1	2	1	3	2	2	0	1	0	1	2	3	3	7	18	18	5	7	8	38	27	47	74	14	999
23	2	2	2	3	1	3	2	1	3	1	3	1	0	3	1	2	3	2	0	1	1	1	2	3	2	2	16	14	8	10	10	42	25	46	71	15	999
25	2	2	1	3	0	3	1	0	2	0	2	1	0	3	2	2	3	2	0	1	1	0	1	3	2	0	12	6	5	12	8	31	28	41	69	15	999
25	2	2	1	3	0	3	1	0	3	0	3	0	0	3	2	3	3	3	0	2	0	0	1	3	1	2	6	14	10	17	8	49	21	41	62	999	48
26	1	0	1	2	0	3	0	0	3	0	3	0	0	3	1	3	3	3	3	2	0	0	2	3	2	0	14	16	10	15	10	51	25	41	66	7	40
27	2	1	3	2	0	3	2	0	2	1	2	1	2	1	0	2	1	2	1	2	1	1	2	3	0	0	23	6	6	8	9	29	26	39	65	11	999
30	2	0	1	3	0	3	2	0	3	0	1	0	2	1	3	3	2	3	0	3	0	0	2	3	2	1	11	12	6	12	11	41	37	35	72	12	43
32	1	2	0	3	0	3	1	0	3	0	3	0	0	3	2	3	3	2	0	2	0	0	3	3	2	1	9	14	11	13	9	47	24	42	66	11	44
28	1	2	0	3	0	3	2	0	3	2	1	0	0	2	2	3	2	2	0	2	0	0	2	3	1	2	11	11	4	9	12	36	26	46	72	12	999
34	2	3	0	3	0	3	0	1	3	0	3	0	0	3	2	3	3	3	0	0	0	0	0	3	2	1	8	8	8	6	11	33	30	35	65	7	999
25	2	1	0	2	1	3	0	1	3	1	1	1	1	2	2	3	2	3	2	2	2	2	3	3	2	3	23	8	5	6	9	28	27	49	76	999	46
21	2	2	1	3	0	3	2	0	3	0	1	1	1	2	3	3	2	3	0	2	0	0	2	3	2	1	9	6	6	11	14	37	30	999	999	10	999
28	1	3	3	3	1	0	2	2	1	2	1	0	0	2	3	3	3	3	1	2	1	1	1	3	2	2	14	16	6	17	17	56	31	47	78	11	999
23	2	0	0	3	0	3	0	0	3	0	2	0	0	3	2	3	3	3	0	3	0	0	1	3	0	1	8	14	9	14	18	55	23	41	64	9	47
29	2	2	1	3	0	3	0	1	3	0	2	1	0	3	3	3	3	3	0	3	999	0	0	3	1	0	999	14	9	14	11	48	29	31	60	999	38
28	2	3	2	3	0	3	1	0	3	0	2	0	0	2	2	3	3	3	0	2	0	1	2	3	2	2	8	29	10	20	12	71	27	44	71	12	49
32	2	2	1	2	0	3	1	1	3	1	2	0	0	2	2	3	3	3	0	1	0	1	1	3	2	0	11	12	8	10	9	39	29	34	63	7	40
23	1	3	2	3	0	3	2	3	3	0	3	0	0	2	2	3	3	3	0	1	0	0	3	3	2	3	11	22	7	6	6	41	999	35	999	7	41
36	2	1	1	3	0	3	2	1	3	0	3	0	0	1	0	3	2	3	0	1	0	0	2	3	2	0	14	17	7	6	7	37	25	33	58	7	45
25	2	1	1	2	0	3	1	0	3	0	3	0	1	2	2	3	3	3	0	1	0	0	2	3	1	0	11	6	6	7	12	31	26	37	63	13	36
26	2	2	1	3	2	3	3	2	2	2	2	2	2	2	3	3	3	3	1	3	0	3	3	3	1	1	20	15	7	22	10	54	34	49	83	19	35
26	2	3	2	3	0	3	1	0	0	2	1	1	3	0	1	0	2	3	0	3	1	0	3	3	0	4	24	19	9	17	16	61	23	34	57	16	41
28	1	1	1	2	1	2	0	0	3	2	3	0	0	1	1	2	2	3	0	1	1	1	1	3	1	6	19	16	6	10	13	45	25	51	76	16	999
28	2	3	0	2	0	3	0	0	3	0	2	0	0	2	3	3	3	3	0	2	0	0	0	3	0	0	5	11	7	12	11	41	31	38	69	13	39
29	1	1	2	3	2	2	1	0	3	1	1	1	0	3	1	3	3	3	0	2	0	999	1	3	2	7	999	13	10	999	16	999	28	49	77	18	999
34	2	1	0	3	0	3	1	0	3	0	1	0	0	1	3	2	2	2	0	1	1	0	3	3	1	0	15	7	6	999	999	999	25	39	64	7	999
26	1	2	1	3	0	2	2	0	3	1	2	0	1	2	1	2	2	3	1	1	0	0	2	3	3	7	14	22	8	11	10	51	31	44	75	13	999
44	1	1	2	3	0	3	2	0	3	0	2	1	2	3	3	3	3	3	0	2	1	1	2	3	2	4	11	14	11	14	14	53	31	45	76	18	999
32	1	1	2	2	0	3	0	1	3	1	2	2	2	2	2	3	2	3	0	3	0	1	2	3	2	1	17	25	9	22	10	66	27	49	76	16	42
27	2	0	2	2	1	3	2	1	2	2	2	0	0	2	1	3	3	3	0	2	0	2	2	3	1	2	17	11	9	13	14	47	26	43	69	999	999
21	1	1	1	0	3	999	2	0	3	0	2	2	0	3	2	3	3	3	0	2	0	2	2	3	0	1	14	7	10	10	10	37	25	36	61	7	42
21	2	2	3	3	0	3	1	0	3	2	2	0	0	2	3	3	2	3	0	3	0	0	1	3	0	2	8	18	9	15	9	51	24	34	58	8	40
21	1	2	1	1	0	3	3	0	2	0	3	2	1	0	3	1	1	2	1	1	0	1	3	3	1	6	20	15	10	19	16	60	29	47	76	21	999
40	2	1	2	0	3	2	1	0	3	3	2	0	3	999	1	3	3	3	0	0	0	0	1	3	1	0	999	20	13	11	15	59	25	999	999	11	999
29	2	2	1	2	0	3	1	0	3	3	2	1	0	2	1	1	2	3	3	3	0	0	2	2	0	0	19	7	3	13	9	32	24	39	63	8	38
35	2	3	1	3	0	2	0	0	3	0	2	0	1	2	3	3	3	2	1	2	0	1	0	2	3	4	10	21	7	18	10	56	31	36	67	20	999
25	2	0	0	2	0	2	2	1	2	1	1	0	2	2	1	2	2	2	1	2	1	1	2	2	1	2	22	7	3	12	7	29	29	34	63	15	30
26	2	1	2	3	1	2	2	1	3	1	1	0	2	1	1	3	1	3	1	1	0	1	2	2	0	0	21	9	3	15	14	41	32	42	74	15	999
26	2	1	0	2	0	2	1	1	2	1	1	1	0	1	1	2	2	2	1	1	1	0	1	2	2	0	21	7	4	6	7	24	27	36	63	9	999
23	2	1	0	3	0	3	1	0	3	0	2	0	1	2	2	3	3	3	0	3	0	0	2	2	1	1	10	9	4	11	8	32	31	44	75	9	42
28	2	1	0	2	0	3	0	0	3	0	3	0	0	1	2	3	3	3	0	3	0	0	2	2	2	1	11	12	4	12	8	36	31	38	69	9	42
24	2	2	0	3	0	3	2	0	3	1	2	2	2	3	2	2	2	3	0	3	2	0	2	2	2	1	15	14	4	7	10	35	29	46	75	20	999
30	2	1	1	3	0	3	0	1	2	1	1	0	0	2	2	1	2	3	0	2	0	1	1	2	2	0	17	8	3	12	8	31	29	37	66	13	35
27	2	0	1	2	0	3	3	0	3	0	2	0	0	1	2	2	1	2	0	2	0	0	2	2	1	2	14	10	3	17	14	44	33	37	70	999	41
30	2	2	1	2	1	2	1	0	2	0	2	1	1	2	2	3	2	3	0	2	0	0	2	2	2	1	14	8	4	7	9	28	26	41	67	12	999
31	2	1	1	3	0	3	1	0	3	0	2	0	0	2	2	3	3	3	0	2	0	0	1	2	2	1	9	10	4	7	12	33	25	33	58	7	999
20	2	2	1	1	0	3	1	0	1	3	2	1	0	2	2	3	3	3	0	1	0	1	1	2	1	2	16	7	6	10	9	32	28	34	62	9	36
32	2	0	0	0	0	3	2	0	2	0	2	0	0	2	2	3	3	3	0	1	0	0	2	2	0	0	12	6	3	6	6	21	24	32	56	9	41
30	1	2	1	2	0	3	1	0	2	0	2	1	0	3	1	2	3	3	0	1	0	0	1	2	1	0	12	8	3	7	9	27	25	30	55	8	999
25	2	2	0	3	0	3	0	0	3	0	3	0	1	3	1	3	3	3	0	1	0	0	1	2	2	0	11	6	4	6	8	24	31	32	63	10	999
29	2	2	0	3	0	2	1	0	2	0	2	0	0	2	2	3	3	3	0	1	0	0	1	2	1	0	10	10	4	7	8	29	23	35	58	8	36
23	2	2	0	2	0	2	1	0	3	0	3	1	0	3	1	2	3	3	0	1	1	1	1	2	2	1	13	13	5	6	6	30	999	37	999	10	41
24	2	2	1	1	0	2	1	1	2	0	3	1	0	3	1	2	3	3	0	1	1	0	1	2	1	1	14	9	4	6	7	26	27	30	57	8	999
25	1	2	2	3	0	3	2	0	3	0	3	1	0	3	2	2	3	3	0	0	0	0	1	2	1	3	10	10	4	6	6	26	23	38	61	8	37
29	1	0	1	3	0	3	2	2	3	0	2	2	2	2	2	1	2	2	1	2	1	1	2	2	2	1	23	11	5	9	7	32	31	39	70	11	36
38	2	1	0	2	0	3	3	1	2	1	2	1	1	1	0	3	2	3	1	2	1	1	2	2	1	1	20	12	4	10	10	36	28	43	71	20	32
35	2	2	2	2	0	2	1	0	3	1	1	2	1	1	1	2	1	2	1	1	1	1	2	2	1	1	23	9	6	12	8	35	34	50	84	16	999
27	2	1	0	3	0	3	1	0	2	0	2	1	0	3	1	3	3	3	1	0	1	1	2	2	2	3	17	20	3	9	6	38	27	40	67	8	39
24	2	1	0	1	0	3	0	0	3	0	2	0	0	3	2	3	3	3	0	2	0	0	2	2	2	0	10	9	5	8	8	30	31	49	80	7	44
25	1	2	0	3	0	3	0	0	2	0	2	0	0	2	2	2	2	2	0	2	1	0	2	2	2	5	15	10	4	8	6	28	27	45	72	8	999
30	1	2	0	3	0	2	1	0	3	1	2	1	0	2	1	3	2	1	0	1	0	0	2	2	1	0	16	7	5	9	8	29	29	46	75	12	34
30	1	2	0	3	0	3	1	0	3	0	3	0	0	2	0	3	3	3	0	1	1	1	2	2	0	0	14	6	4	9	10	29	28	42	70	11	45
29	2	2	1	2	0	3	0	0	3	1	2	0	0	2	3	2	2	3	0	1	1	0	0	2	1	0	12	7	5	11	6	29	24	35	59	15	40
25	1	0	2	3	1	2	2	0	2	0	1	0	2	3	1	2	2	3	0	0	2	0	2	2	2	1	20	14	3	6	12	35	29	46	75	18	39
19	2	1	1	2	0	3	1	0	3	0	2	0	1	2	1	3	2	3	0	1	0	0	2	2	2	1	14	11	3	11	9	34	21	43	64	16	39
20	1	1	2	1	1	1	1	0	2	2	2	1	2	1	2	3	2	2	1	2	1	2	2	2	1	9	24	9	5	10	11	35	32	51	83	999	999
31	2	2	1	2	0	2	1	3	2	0	2	0	1	2	3	2	1	2	0	2	1	0	2	2	1	1	18	12	6	20	14	52	25	36	61	13	999
28	2	2	1	2	1	2	1	3	2	1	0	1	1	2	3	2	2	1	1	3	1	0	1	2	2	2	20	17	9	27	15	68	27	51	78	14	41
23	2	2	2	2	0	2	1	1	3	1	2	0	1	2	2	2	2	2	1	2	0	1	2	2	1	5	17	13	6	12	11	42	33	44	77	16	999
25	2	1	0	2	1	2	2	1	2	1	1	1	1	2	2	2	3	2	1	1	1	1	2	2	1	5	21	15	6	13	13	47	32	47	79	14	999
23	1	1	2	2	0	2	2	1	2	1	2	1	0	2	1	2	2	2	1	1	1	0	2	2	1	0	20	11	6	8	7	32	30	43	73	13	999
20	1	0	1	2	0	3	2	2	3	1	2	0	1	2	3	3	3	3	0	3	0	1	3	2	2	3	14	19	6	16	11	52	28	34	62	12	40
20	2	2	0	3	0	3	0	0	3	0	2	0	0	3	3	3	3	3	0	3	0	0	2	2	2	3	7	10	6	6	10	32	27	40	67	12	41
28	2	3	2	0	0	3	0	3	3	1	0	2	0	3	3	3	3	3	0	3	0	0	0	2	0	2	10	11	6	18	11	46	35	37	72	7	46
25	2	1	2	3	0	3	1	0	3	0	3	1	0	3	2	3	3	3	0	2	0	1	2	2	0	4	11	9	4	10	10	33	29	34	63	999	999
30	2	3	0	3	0	3	0	0	3	0	2	0	0	3	2	3	3	3	0	2	0	0	2	2	2	1	8	15	7	6	6	34	20	43	63	7	41
23	2	3	2	3	0	3	0	0	3	1	3	0	1	2	3	3	2	3	0	2	0	0	1	2	1	3	10	16	7	6	7	36	21	36	57	7	40
30	2	2	1	3	0	3	1	0	3	0	2	0	0	2	2	2	3	3	0	2	0	0	1	2	1	2	9	12	8	11	9	40	29	41	70	9	47
30	2	1	1	3	0	2	1	0	2	1	2	1	1	2	2	3	2	3	0	2	1	1	2	2	2	0	17	8	5	13	10	36	28	40	68	8	41
25	2	1	0	3	0	3	1	0	3	0	2	0	0	2	2	2	3	3	0	2	1	0	2	2	2	0	12	9	5	6	8	28	27	40	67	9	42
21	2	2	1	2	0	3	0	1	2	1	1	0	0	2	2	2	3	3	0	2	1	0	2	2	1	1	15	7	7	12	7	33	30	41	71	8	43
22	2	1	0	1	0	0	1	0	2	0	2	1	0	2	2	2	3	3	0	2	1	0	1	2	2	0	13	8	5	6	9	28	27	40	67	11	999
25	2	3	0	3	0	3	0	2	3	1	1	0	0	1	2	2	3	3	0	2	1	0	0	2	2	1	13	9	6	10	9	34	27	41	68	14	999
20	1	2	1	2	0	2	0	0	3	0	1	0	0	1	2	2	2	2	0	2	1	0	0	2	1	0	13	6	6	11	7	30	28	35	63	8	999
32	1	2	2	2	1	3	1	0	3	1	2	2	0	2	2	2	3	3	0	2	2	1	2	2	2	4	17	12	4	15	13	44	28	49	77	12	999
28	2	2	2	3	0	2	2	0	2	1	1	1	1	1	2	2	2	2	0	2	999	0	2	2	1	2	999	13	7	18	14	52	27	43	70	16	999
33	1	1	1	1	0	3	2	0	3	0	2	2	0	2	2	3	3	3	0	1	0	0	2	2	2	0	12	12	4	8	8	32	26	39	65	12	999
34	2	2	2	2	0	3	1	0	3	0	2	1	0	1	3	2	3	3	0	1	0	0	2	2	1	2	12	9	6	12	11	38	30	41	71	11	999
26	2	0	2	2	0	3	2	0	2	1	3	0	2	2	0	2	2	2	0	0	0	1	3	2	1	2	23	10	5	6	9	30	25	45	70	20	30
26	2	0	1	2	0	3	3	1	1	0	1	1	1	1	1	2	2	2	0	0	1	1	3	2	0	2	24	14	4	9	9	36	28	42	70	18	999
25	2	0	0	3	0	3	1	0	2	0	1	0	1	1	2	3	3	3	0	0	1	0	3	2	2	4	18	8	4	10	14	36	33	41	74	999	999
24	2	1	1	2	1	2	0	3	1	1	1	0	2	2	1	2	2	2	1	2	1	1	2	2	2	0	27	8	6	8	13	35	28	46	74	14	999
29	1	1	2	2	1	2	1	1	2	1	1	0	2	0	2	2	2	2	1	2	2	1	2	2	2	3	25	14	7	13	10	44	31	45	76	15	999
25	2	2	1	2	0	2	1	1	2	2	2	2	0	2	2	2	3	3	1	1	0	1	2	2	2	0	19	7	4	9	16	36	28	46	74	12	37
29	2	2	2	2	0	1	0	1	2	2	1	0	1	2	3	2	3	2	0	3	0	0	1	2	1	999	14	13	4	12	8	37	22	46	68	20	999
26	1	1	1	3	1	3	1	2	2	1	2	0	0	2	2	2	1	2	0	3	1	1	1	2	2	1	19	12	6	10	8	36	29	45	74	10	44
26	1	2	0	3	0	3	1	0	3	0	1	1	0	2	2	3	3	3	0	3	1	0	1	2	2	0	9	19	6	20	15	60	35	41	76	9	43
25	2	2	1	3	1	2	0	1	0	3	0	0	1	2	2	3	2	2	0	2	0	2	2	2	2	1	23	7	6	10	10	33	25	42	67	15	999
20	1	2	0	3	0	3	1	0	3	0	2	0	0	2	1	1	3	2	0	2	0	0	1	2	2	0	12	8	6	7	11	32	28	999	999	9	39
24	2	2	0	2	0	3	1	0	2	0	2	1	0	3	3	3	3	2	0	2	0	0	1	2	2	1	9	6	5	9	6	26	27	45	72	8	999
23	1	2	2	2	1	2	1	1	2	1	2	1	1	2	2	2	3	3	0	2	0	0	1	2	2	0	15	9	7	6	13	35	27	47	74	15	999
32	2	2	1	3	1	3	0	2	2	1	2	0	0	1	2	2	2	2	0	2	1	1	2	2	2	0	21	9	5	8	10	32	27	46	73	15	34
25	1	1	0	3	0	3	2	1	3	0	1	0	1	1	1	1	2	3	0	2	1	1	2	2	2	3	18	15	5	9	8	37	29	42	71	14	999
23	2	1	1	2	0	2	1	0	2	0	2	0	1	3	2	3	3	3	0	2	1	1	1	2	1	5	12	9	5	10	8	32	28	42	70	999	999
23	2	2	0	2	1	2	2	0	2	0	2	1	0	2	1	2	2	2	0	2	1	0	3	2	2	0	17	7	7	13	12	39	29	48	77	19	39
21	1	2	1	2	0	3	1	0	2	0	3	1	0	3	2	3	3	3	0	2	2	1	2	2	1	5	13	12	6	13	11	42	28	48	76	8	999
48	1	1	2	2	0	3	2	0	2	1	2	1	1	2	1	2	3	3	0	1	0	1	2	2	2	0	17	11	6	8	8	33	29	43	72	14	999
27	1	2	2	2	1	3	1	0	2	1	3	1	0	3	2	1	1	1	0	1	1	2	2	2	2	7	22	13	5	9	14	41	28	51	79	17	999
24	1	2	2	3	0	3	2	0	3	3	2	1	0	3	1	3	3	3	0	1	1	1	3	2	1	1	16	8	5	6	9	28	25	41	66	19	33
26	1	2	1	3	0	2	0	0	2	1	2	0	0	2	1	2	2	2	0	1	1	1	1	2	2	1	18	18	10	8	10	46	24	44	68	12	32
24	2	1	1	2	0	3	1	1	2	1	2	0	1	2	2	2	2	2	0	1	1	1	1	2	1	0	19	8	5	7	6	26	30	47	77	14	38
35	2	1	2	3	0	3	2	1	3	0	2	1	0	2	2	2	2	2	0	1	2	0	2	2	1	2	17	9	5	16	13	43	33	40	73	11	999
20	2	2	2	2	1	3	1	1	2	1	2	1	1	2	2	1	1	3	1	2	1	1	1	2	2	5	21	9	6	11	9	35	27	44	71	15	32
26	2	1	0	2	1	3	2	1	3	0	2	1	0	2	1	2	2	2	1	1	1	1	2	2	2	2	20	11	6	7	9	33	29	47	76	13	999
20	2	2	1	2	1	2	2	1	2	1	3	1	1	2	1	2	2	2	1	1	1	1	1	2	2	5	21	16	5	6	10	37	29	52	81	18	999
26	2	1	0	2	0	3	1	1	3	0	2	0	1	2	2	3	3	3	0	2	1	0	2	2	2	0	13	7	6	7	12	32	25	43	68	7	42
30	2	1	0	2	0	3	1	0	2	0	2	1	0	2	2	2	2	3	0	1	0	0	1	2	2	1	14	8	6	9	10	33	31	43	74	11	999
23	2	3	2	2	0	3	1	1	3	0	2	1	0	2	3	3	3	3	0	2	1	0	1	2	2	999	9	6	5	7	9	27	29	41	70	13	999
23	1	2	1	2	0	2	1	1	2	1	2	1	1	2	1	2	3	3	1	0	1	0	2	2	1	1	20	9	4	6	7	26	23	42	65	11	999
20	2	1	1	2	0	0	2	1	2	0	1	1	1	3	2	3	2	3	0	3	0	0	2	2	2	3	12	12	6	12	10	40	28	39	67	14	999
30	2	2	0	2	0	2	1	0	2	1	2	0	0	2	2	2	3	3	0	2	0	0	2	2	1	2	12	11	6	12	13	42	25	38	63	999	38
25	2	1	1	1	0	3	2	1	2	1	1	1	0	2	3	2	3	3	0	1	1	0	1	2	1	4	14	6	5	12	14	37	33	37	70	16	999
33	1	1	2	2	1	2	1	1	2	1	2	1	1	1	2	2	2	2	1	2	1	1	1	2	2	0	22	12	6	13	15	46	28	44	72	15	40
33	2	2	1	2	0	2	1	2	2	1	1	1	1	2	2	3	2	2	1	2	1	1	1	2	1	4	19	11	6	12	11	40	30	47	77	15	37
20	2	1	1	2	1	2	2	2	2	1	1	1	0	2	2	2	2	2	1	2	1	0	1	2	2	3	19	11	8	15	12	46	32	43	75	16	999
23	1	1	2	2	0	3	1	1	2	1	2	1	1	2	2	2	2	2	1	1	0	0	2	2	1	0	20	8	4	9	17	38	32	44	76	14	999
22	1	1	1	1	1	2	1	1	2	1	2	1	1	2	2	2	2	2	1	1	1	1	2	2	1	3	23	12	6	12	12	42	29	48	77	15	999
24	1	1	1	2	1	2	1	1	2	1	1	1	1	2	2	2	2	2	1	1	1	1	2	2	2	2	23	9	6	13	10	38	30	49	79	15	999
26	1	2	2	3	0	3	2	1	3	0	2	1	0	3	1	2	3	3	0	2	1	1	2	2	2	1	13	12	8	13	16	49	28	46	74	14	999
30	1	2	2	3	0	3	999	2	3	0	2	1	0	2	1	1	3	2	0	0	0	3	1	2	2	8	999	12	5	7	9	33	29	37	66	7	999
30	1	1	3	3	0	3	1	0	3	1	3	0	0	3	1	3	3	3	1	0	0	1	1	2	2	2	14	29	9	10	16	64	26	48	74	10	37
25	2	1	0	3	0	3	1	0	3	0	2	1	0	3	1	2	3	3	0	1	1	0	2	2	3	0	14	9	6	11	15	41	30	41	71	12	999
27	1	1	1	2	0	3	1	0	3	1	1	1	0	1	3	3	2	2	0	1	1	0	2	2	2	1	16	14	7	17	13	51	31	999	999	8	35
28	1	2	0	3	0	3	0	1	3	0	2	1	0	3	1	2	1	3	0	2	1	0	2	2	2	7	16	14	4	7	999	999	31	40	71	8	40
42	2	2	0	2	0	3	1	2	2	2	0	0	0	3	2	2	3	3	1	1	0	0	0	2	2	0	14	10	9	6	999	999	24	32	56	11	999
37	1	1	2	3	0	2	2	0	2	2	2	1	1	1	2	2	3	2	1	1	1	0	1	2	1	4	19	18	6	7	10	41	25	42	67	13	32
28	2	1	0	3	0	0	1	1	2	0	2	1	0	3	2	2	1	3	0	3	0	0	1	2	3	3	13	8	8	11	7	34	28	41	69	8	42
24	1	1	2	3	0	3	0	2	3	1	2	2	0	3	1	3	2	3	0	2	0	0	2	2	2	6	17	10	7	11	12	40	28	36	64	11	45
30	1	3	1	2	0	3	1	0	2	0	2	2	0	2	3	2	3	3	0	2	1	2	2	2	2	0	14	16	6	10	10	42	28	46	74	12	31
25	2	1	2	3	0	3	1	0	3	0	2	1	2	2	1	2	2	3	0	2	1	0	2	2	2	2	17	11	10	10	8	39	26	37	63	11	999
23	1	1	2	3	0	3	1	0	2	0	2	0	0	2	1	3	999	2	0	1	0	1	2	2	2	2	999	12	8	6	7	33	25	45	70	13	30
28	2	1	1	3	0	3	0	0	3	0	2	0	0	3	3	2	3	3	0	1	0	0	2	2	2	0	11	13	5	6	6	30	24	37	61	11	36
34	2	2	1	3	0	3	1	0	3	0	2	0	0	2	2	3	2	3	0	1	0	0	1	2	1	0	10	26	8	10	8	52	26	37	63	8	999
22	2	2	0	3	0	3	3	0	3	0	2	1	2	1	3	0	1	0	0	1	3	1	1	2	3	0	22	6	5	7	14	32	25	45	70	11	32
27	1	1	1	3	1	3	1	1	3	0	3	0	0	1	0	2	2	3	0	0	2	0	3	2	2	4	22	14	5	6	8	33	20	48	68	8	999
20	1	1	1	2	0	3	1	2	2	0	2	1	0	3	1	2	3	3	2	1	1	0	2	2	2	4	19	13	6	6	8	33	31	47	78	15	999
27	1	2	2	3	1	2	1	1	2	1	3	1	1	1	0	2	2	2	2	0	0	1	2	2	2	4	26	11	10	6	8	35	19	49	68	999	999
36	1	2	1	2	0	3	0	1	2	1	2	1	0	3	2	3	2	3	1	2	1	0	1	2	2	0	15	12	7	12	7	38	29	43	72	8	41
30	2	2	2	2	0	2	2	1	2	2	2	0	1	2	1	1	2	2	0	2	1	1	2	2	1	1	20	20	6	12	13	51	24	54	78	16	999
42	2	2	0	3	0	3	1	0	3	0	2	1	0	2	2	3	3	3	0	2	1	1	2	2	2	4	12	15	8	12	8	43	29	42	71	13	999
26	1	1	2	2	1	3	1	0	2	1	2	0	2	3	1	2	3	3	0	2	1	0	1	2	1	5	16	25	7	11	11	54	29	45	74	15	31
24	2	2	1	3	1	3	2	2	2	1	2	0	1	2	1	3	2	3	0	1	0	1	2	2	2	2	18	11	7	11	10	39	26	45	71	15	999
29	2	1	1	2	0	2	1	1	2	0	2	0	0	2	1	2	2	2	0	1	0	1	2	2	1	0	18	8	9	10	999	999	30	46	76	17	999
21	2	2	1	999	1	3	2	2	3	0	3	1	1	2	2	2	2	3	0	1	0	1	1	2	2	2	16	11	10	7	11	39	31	43	74	11	44
31	2	1	0	3	0	3	2	1	2	0	2	1	1	2	2	2	3	2	0	1	0	1	1	2	1	0	16	10	5	11	7	33	32	40	72	13	41
23	1	1	1	3	0	2	1	0	2	1	3	1	0	2	2	2	2	2	0	1	0	0	2	2	1	0	17	9	9	6	8	32	23	43	66	13	36
27	2	2	0	2	0	3	0	0	3	0	1	0	1	1	2	3	3	3	0	1	0	0	1	2	2	1	12	11	5	10	7	33	25	40	65	11	46
31	2	1	0	3	0	3	1	0	3	1	2	0	1	2	3	3	2	3	0	2	1	0	2	2	2	0	13	7	6	8	10	31	28	50	78	11	44
20	1	0	2	3	0	3	1	0	3	0	1	0	1	2	1	2	2	3	0	3	1	1	3	2	2	4	17	19	8	22	14	63	34	49	83	999	999
25	2	2	1	2	0	3	1	1	2	1	2	0	0	2	2	2	3	3	0	2	0	1	2	2	2	3	14	15	10	18	11	54	30	41	71	9	999
28	2	2	1	2	1	3	1	1	1	1	2	1	2	2	1	2	2	2	1	2	1	2	2	2	2	1	25	14	9	15	14	52	28	50	78	999	999
27	1	2	0	3	1	3	1	0	3	1	3	1	1	2	1	2	2	3	1	1	1	1	2	2	2	4	20	12	6	9	17	44	23	42	65	12	35
37	2	1	0	3	0	3	1	0	3	2	2	1	1	2	2	3	1	3	1	1	1	1	1	2	1	1	19	9	9	10	14	42	31	44	75	999	999
27	2	1	1	3	0	3	1	0	3	0	1	0	0	3	3	3	3	3	0	2	2	1	1	2	2	1	10	8	7	10	13	38	28	48	76	9	44
30	2	2	1	3	0	3	0	0	3	0	1	1	0	2	3	3	3	3	0	2	2	1	1	2	2	5	12	16	9	18	12	55	31	45	76	11	39
30	2	1	2	2	1	2	1	0	0	0	2	1	2	2	1	2	2	3	3	2	1	2	2	2	1	5	26	13	8	17	11	49	33	44	77	19	999
23	2	2	1	2	1	2	1	2	2	1	1	2	1	2	2	2	2	2	2	2	1	2	2	2	2	6	25	23	10	21	15	69	35	51	86	17	41
27	2	2	1	3	1	3	1	1	2	0	1	0	1	2	2	2	2	2	1	2	1	1	1	2	2	6	18	15	9	21	16	61	32	47	79	15	35
23	2	2	1	3	1	2	1	0	2	1	1	1	1	1	2	2	1	2	1	2	1	0	2	2	2	6	21	17	9	20	17	63	33	51	84	13	999
30	2	0	0	2	0	3	1	0	3	0	3	0	2	3	3	999	2	3	0	0	1	1	2	2	2	2	999	19	8	10	22	59	28	42	70	21	999
39	2	2	1	3	0	2	0	0	3	0	3	1	0	3	2	3	3	3	0	2	0	0	2	2	2	0	10	14	7	10	10	41	18	41	59	13	999
21	1	1	3	3	0	2	2	2	3	1	2	0	0	2	2	3	3	3	0	1	0	0	2	2	2	2	13	21	7	14	15	57	30	51	81	11	999
28	1	2	3	1	1	2	1	1	2	0	1	2	1	2	2	1	1	2	1	2	2	1	1	2	1	5	23	15	9	22	23	69	33	52	85	999	999
25	2	2	0	3	0	1	3	0	2	1	1	1	0	2	3	2	3	2	0	3	1	1	0	2	0	3	10	15	999	18	999	999	999	39	999	12	999
32	2	3	2	999	0	3	0	0	3	0	1	0	0	2	2	2	3	3	0	3	0	0	0	2	1	1	7	18	9	17	20	64	29	40	69	14	45
19	1	2	1	2	0	1	2	0	2	2	3	1	2	2	1	2	2	2	1	1	1	1	2	2	0	5	22	12	11	6	10	39	30	45	75	18	32
28	2	2	2	2	0	3	1	0	3	0	2	2	0	2	2	3	3	3	0	1	2	0	1	2	1	8	13	8	6	10	11	35	27	39	66	14	999
38	2	1	2	3	0	3	0	1	1	0	1	0	0	3	3	3	3	3	3	3	1	0	1	2	0	0	14	19	9	18	11	57	23	35	58	10	42
19	1	1	1	2	1	2	2	1	2	2	2	1	1	2	2	3	2	2	2	1	1	2	1	2	1	8	23	15	9	17	13	54	29	55	84	22	999
36	1	2	0	3	0	3	1	0	3	0	3	0	0	1	1	2	3	3	0	1	0	0	1	2	2	1	12	7	7	6	7	27	26	42	68	12	34
24	2	2	1	3	0	3	1	1	3	0	2	0	0	1	1	2	3	3	1	2	0	0	1	2	1	1	13	17	8	11	12	48	28	47	75	11	999
20	2	1	2	3	1	3	3	2	2	1	1	1	1	1	2	3	3	3	1	2	1	1	3	2	3	6	20	9	11	15	11	46	33	51	84	13	999
23	2	2	2	2	0	3	2	0	3	0	2	0	1	3	3	2	3	3	0	2	1	0	2	2	2	0	9	6	11	10	8	35	30	40	70	11	999
25	1	1	2	3	0	3	1	0	3	0	2	0	2	3	1	3	2	3	0	0	0	3	3	2	2	4	19	22	7	9	10	48	24	46	70	13	999
26	1	1	1	3	0	3	1	0	2	0	1	0	0	2	2	3	2	3	0	2	0	1	2	2	2	4	13	20	13	14	14	61	30	45	75	10	37
23	2	3	2	2	0	3	0	0	3	0	1	3	1	2	3	3	3	3	1	3	2	0	0	2	1	4	12	14	13	24	20	71	31	46	77	20	47
26	2	2	1	3	0	3	2	3	3	3	1	2	999	2	2	2	3	2	2	3	2	2	1	2	2	2	999	7	9	17	16	49	35	999	999	999	999
23	1	3	2	3	1	3	0	999	2	0	1	0	1	2	2	2	2	2	0	3	1	1	1	2	2	1	999	22	11	24	25	82	31	51	82	999	999
35	1	0	0	3	0	3	3	1	3	0	2	0	1	1	0	3	3	3	0	1	2	0	3	2	0	0	18	13	7	7	25	52	35	37	72	999	29
25	1	1	1	1	0	3	1	0	0	0	1	0	0	3	3	1	2	3	0	1	3	0	2	2	2	3	18	22	11	26	18	77	31	37	68	7	50
26	2	3	3	1	0	3	0	0	3	0	3	0	0	3	2	1	3	3	0	3	0	0	2	2	2	2	9	26	11	7	8	52	25	33	58	10	999
32	2	3	2	3	0	3	1	2	3	0	3	0	2	2	1	3	2	2	0	1	1	1	2	2	2	3	18	23	9	7	7	46	27	35	62	14	999
31	2	0	1	2	1	2	1	1	2	1	3	1	2	2	1	2	1	2	1	1	1	1	2	2	1	6	27	15	10	11	11	47	30	50	80	999	999
30	1	1	0	3	0	3	2	0	3	0	2	0	0	3	1	3	3	3	0	1	0	1	2	2	2	2	11	19	8	6	12	45	28	41	69	7	44
24	1	2	2	1	2	2	1	2	2	1	2	1	2	3	2	2	3	3	2	3	1	2	3	2	3	7	23	22	10	15	21	68	35	52	87	999	999
33	2	1	1	2	0	2	1	1	1	1	2	2	0	3	1	3	2	3	1	1	0	1	1	1	1	7	20	8	6	8	7	29	24	41	65	15	999
24	1	1	0	3	0	3	1	1	0	1	3	0	0	3	0	3	3	1	0	1	0	0	1	1	2	2	19	999	4	9	8	999	27	999	999	999	999
27	1	1	0	3	0	3	1	1	2	0	1	0	0	3	1	3	3	3	0	1	1	0	1	1	2	2	14	15	5	9	7	36	26	41	67	8	999
26	2	1	0	2	0	3	2	0	2	1	0	2	2	1	2	1	2	3	0	1	2	0	2	1	1	0	23	9	4	11	7	31	28	38	66	999	999
21	1	0	0	2	0	3	3	0	2	0	2	0	0	2	2	1	3	3	0	0	0	1	2	1	0	4	16	19	4	8	7	38	24	36	60	12	999
21	1	2	1	2	0	2	1	2	2	0	2	1	1	1	2	1	2	2	1	2	1	1	1	1	2	2	22	16	3	11	11	41	34	48	82	14	999
20	2	2	1	2	0	3	1	2	3	1	1	1	2	2	3	2	2	2	1	1	1	0	1	1	1	4	20	11	6	13	11	41	31	49	80	12	999
27	2	1	1	1	1	2	0	2	2	2	2	2	1	2	2	2	2	3	0	2	2	1	2	1	0	0	26	7	5	11	8	31	30	48	78	9	999
20	2	0	1	3	1	1	1	2	2	0	1	2	2	1	2	1	1	1	1	2	1	1	3	1	2	2	31	10	3	9	15	37	32	52	84	999	999
29	2	2	1	3	1	2	1	1	3	1	1	1	1	1	2	2	1	3	2	2	1	1	2	1	1	1	23	20	3	16	9	48	32	51	83	18	36
21	1	0	2	2	1	2	3	0	3	0	2	1	1	1	2	1	0	3	2	2	2	2	3	1	2	6	26	16	4	15	13	48	32	42	74	16	40
20	2	1	2	2	0	3	2	0	2	0	1	1	1	2	2	2	2	2	1	3	1	1	2	1	1	5	18	11	5	21	16	53	34	47	81	18	999
23	2	2	1	3	0	3	1	1	2	1	1	1	1	2	2	1	2	2	1	2	2	1	2	1	2	2	23	18	4	15	19	56	34	53	87	15	40
24	1	1	1	2	1	2	2	1	2	1	3	1	1	2	2	1	2	2	2	1	2	1	3	1	3	2	27	11	4	10	10	35	30	39	69	999	38
22	1	1	2	0	0	1	1	1	1	0	2	1	1	3	3	2	1	3	1	2	2	1	1	1	1	999	20	8	5	7	8	28	32	45	77	13	999
34	1	1	2	3	0	3	1	1	3	0	2	3	2	2	2	3	3	3	0	3	1	1	3	1	2	0	19	8	6	6	6	26	26	34	60	12	999
24	2	1	1	3	0	3	1	0	3	0	3	0	1	1	1	3	3	3	0	2	0	1	2	1	1	0	15	11	7	9	8	35	26	43	69	999	44
26	2	0	0	3	0	3	2	2	3	0	2	1	2	3	2	3	3	3	0	2	1	1	2	1	2	1	17	10	999	999	9	999	33	44	77	17	999
27	2	2	1	2	0	2	2	1	2	1	2	1	0	2	2	2	2	1	0	2	1	1	1	1	1	3	18	9	4	9	9	31	32	41	73	9	37
24	2	2	0	1	0	3	0	0	2	0	1	0	0	2	1	2	3	3	0	2	1	0	1	1	2	2	14	17	6	20	11	54	33	40	73	10	48
26	2	1	2	2	1	2	1	1	2	1	3	1	2	1	1	2	2	2	1	2	1	2	2	1	2	3	27	7	6	7	14	34	27	48	75	999	999
21	2	1	1	2	0	2	1	1	2	1	1	1	1	2	1	2	2	2	1	2	2	1	2	1	1	4	24	11	8	12	10	41	30	45	75	15	999
24	1	1	1	1	0	3	2	1	3	0	2	2	1	2	1	1	3	3	0	1	1	0	2	1	2	0	19	12	5	8	10	35	30	44	74	14	27
25	2	0	0	2	0	2	3	0	2	0	1	2	0	2	0	1	2	3	0	0	2	0	3	1	2	1	23	15	4	9	14	42	26	44	70	999	999
25	2	1	1	3	1	3	2	2	3	0	2	2	0	1	2	1	3	3	1	1	1	0	2	1	2	5	21	15	5	17	14	51	34	48	82	9	34
26	2	2	2	2	0	3	1	0	2	3	1	1	1	2	2	2	1	3	3	3	2	1	2	1	2	3	24	10	5	12	20	47	29	49	78	15	999
26	2	0	0	3	0	3	1	0	3	0	1	0	0	3	3	3	1	3	0	3	0	0	0	1	2	1	9	9	5	19	10	43	30	39	69	9	45
28	1	1	0	3	1	3	1	0	2	3	1	1	2	2	1	1	2	2	0	0	2	1	3	1	2	2	30	20	8	14	11	53	29	41	70	15	33
25	1	1	3	2	1	0	2	3	2	1	2	1	2	3	1	0	3	2	2	2	2	2	3	1	0	8	30	16	7	11	21	55	31	57	88	22	999
27	1	2	1	0	0	3	2	0	1	1	0	1	2	0	1	2	1	2	1	2	1	2	1	1	0	2	25	17	10	16	15	58	31	49	80	24	999
25	2	2	1	0	0	2	1	0	3	0	1	1	0	2	3	0	1	3	3	0	3	1	1	1	2	1	23	10	8	30	29	77	999	41	999	7	999
34	2	1	0	3	0	3	1	0	2	1	1	1	0	3	1	3	3	3	0	1	0	1	1	1	1	0	15	9	7	10	7	33	32	39	71	999	35
24	2	1	0	2	0	2	2	2	3	0	2	1	2	2	1	1	2	2	0	1	2	1	2	1	2	1	24	10	8	11	12	41	32	39	71	16	999
20	2	1	1	2	0	3	1	2	2	0	1	1	0	2	1	1	3	3	0	1	2	1	1	1	2	4	21	11	6	13	10	40	33	51	84	15	33
24	2	1	0	2	0	3	1	0	2	0	2	1	0	2	1	2	3	3	0	1	2	0	2	1	2	2	18	11	6	7	6	30	27	40	67	15	34
33	2	1	2	0	0	2	0	0	2	0	3	0	0	2	1	3	3	3	0	0	0	0	0	1	2	0	14	18	7	8	13	46	26	43	69	24	999
33	1	1	2	1	0	2	0	0	3	1	3	1	0	1	0	2	2	3	1	0	2	0	1	1	2	6	23	21	9	6	11	47	29	47	76	999	999
26	1	1	2	3	1	3	1	0	3	0	3	2	1	2	1	2	3	2	0	0	1	1	1	1	2	6	21	7	7	7	9	30	24	53	77	12	999
20	1	0	1	1	0	2	2	2	2	0	2	2	1	2	1	1	2	3	1	0	1	0	1	1	0	2	24	14	8	15	14	51	31	51	82	999	999
29	1	1	1	2	0	3	1	0	3	1	2	1	1	2	2	1	2	2	2	2	3	1	2	1	2	10	24	23	8	18	15	64	29	45	74	13	999
26	2	2	3	3	0	3	0	1	3	0	0	1	0	3	3	3	3	3	1	3	1	0	1	1	2	4	11	14	7	25	13	59	33	39	72	9	44
34	1	2	2	2	1	2	2	2	2	1	1	1	2	1	2	1	1	1	1	2	1	1	2	1	2	6	27	12	10	20	12	54	34	43	77	999	999
40	2	2	0	3	0	3	0	1	2	1	2	1	2	2	2	2	3	3	0	3	1	1	2	1	2	4	19	16	12	17	15	60	30	52	82	999	999
40	2	2	1	3	1	3	0	2	2	0	1	1	1	1	2	2	1	3	1	3	0	0	2	1	1	3	21	16	9	999	15	999	29	44	73	10	42
18	2	3	1	1	0	3	1	1	3	3	3	2	0	3	2	3	3	3	0	3	2	0	2	1	1	3	15	12	10	13	8	43	29	42	71	15	37
24	2	1	2	2	1	2	1	1	2	1	1	1	0	2	1	1	2	2	1	1	2	1	2	1	2	4	26	18	8	22	16	64	31	48	79	15	999
20	2	2	1	2	1	2	0	2	3	1	1	2	1	1	2	1	2	2	1	3	2	1	1	1	1	4	25	14	8	10	15	47	33	52	85	999	999
23	2	2	0	3	1	3	0	0	3	0	1	1	0	1	2	2	2	2	0	2	1	0	1	1	2	4	17	18	9	19	14	60	31	49	80	13	40
24	1	2	1	3	0	3	2	1	3	1	2	0	0	1	1	2	3	3	0	2	2	0	1	1	1	9	15	29	14	20	20	83	30	48	78	9	39
20	1	1	2	3	2	3	0	2	2	1	2	0	3	3	1	2	3	3	0	3	0	1	0	1	0	4	20	21	13	24	12	70	33	42	75	999	38
25	2	1	1	3	3	3	0	0	3	0	1	0	0	1	3	1	1	2	1	3	1	0	2	1	3	9	21	16	15	28	26	85	34	53	87	9	46
48	2	0	0	3	0	3	3	0	3	0	3	0	0	3	0	3	3	3	0	1	0	0	2	0	1	0	13	9	5	10	9	33	28	40	68	13	38
23	2	1	1	3	0	3	2	0	3	0	2	0	2	1	2	1	2	3	0	1	0	0	3	0	1	4	19	11	4	9	15	39	36	36	72	999	999
19	1	0	3	0	0	3	3	0	0	3	0	0	3	0	0	0	3	3	0	0	3	0	3	0	0	2	33	6	3	6	10	25	27	46	73	27	22
24	2	1	2	3	0	2	2	2	3	1	3	0	1	2	1	3	3	3	1	1	0	1	2	0	1	4	19	12	8	13	10	43	30	46	76	12	999
23	1	0	1	3	1	3	3	0	3	0	1	0	2	2	2	0	2	3	0	0	0	0	2	0	1	5	20	30	9	24	18	81	36	51	87	18	999
